# Supplementary material for: Willingness to accept long-acting injectable antiretroviral therapy among persons living with HIV in a tertiary facility in Southern Ghana: Key consideration for programming
Source: PLOS Glob Public Health. 2026 Jun 26;6(6):e0005984. doi: 10.1371/journal.pgph.0005984 (PMC13308768; doi:10.1371/journal.pgph.0005984)
Supplement: S1 Data — (XLSX) [file pgph.0005984.s002.xlsx]

## Sheet: Questionnaire on Long Acting...
Name of facility	Study ID number	Sex	Age	Marital status	Educational status	Employment status	Number of years since HIV diagnosis	Number of years on ART	Current ART regimen	Number of pills taken per day	Have you ever missed an art pill in the past 2 weeks?	If yes, reasons for missing	If yes, reasons for missing/Ran out of pills	If yes, reasons for missing/Was too ill	If yes, reasons for missing/Taking too many pills	If yes, reasons for missing/Forgot	If yes, reasons for missing/Side effect	If yes, reasons for missing/Felt depressed/anxious	If yes, reasons for missing/Too busy to take	If yes, reasons for missing/Didn't just want to take	If yes, reasons for missing/Shared pills with others	If yes, reasons for missing/I was well, so no need for pills	If yes, reasons for missing/Others	Specify other	Do you have any comorbid condition(s)?	Indicate co-morbid conditions	Do you know of any other form in which you can take your ARVs aside swallowing tablets?	If yes, kindly state which other forms you know of	Which forms would you prefer?	1st choice	2nd choice	3rd choice	Have you heard of long acting injectable ART?	If yes, where did you hear it from?	Specify other	If no, research assistant to explain what LAIs are. Then continue with the questionnaire administration	Would you use long-acting injectable ART?	If yes, How often do you want the injections for the LAI to be administered?	The types of LAI currently available are once a month and once every 2 months. Which one will you prefer?	Who would you prefer to give you the injection	Would you prefer the option of being trained to give the injection yourself at home just like it is done for those with diabetes?	Would you consider paying for LAI?	Now that you know of other forms of taking the ARV, which form would you prefer?	1st choice	2nd choice	3rd choice	Do you have any concerns/fears about use of long-acting injectables?	If yes, kindly state your concerns
KBTH	67	Female	40	Single	Junior high school/Middle School	Unemployed	3	3	Tenofovir Lamivudine Dolutegravir	1	Yes	Ran out of pills	1	0	0	0	0	0	0	0	0	0	0		No		No						No				Yes	Once every 6 months	Once every 2 months	Trained nurse	No	Yes		Injections	Swallowing pills only	Mix of swallowing and injection	No
KBTH	69	Female	62	Single	Junior high school/Middle School	Employed/Self-employed	10	9	Tenofovir Lamivudine Dolutegravir	2	No														No		No						No				Yes	Once every 6 months	Once every 2 months	Trained nurse	No	Yes		Swallowing pills only	Injections	Mix of swallowing and injection	No
KBTH	71	Female	58	Single	Junior high school/Middle School	Employed/Self-employed	11	11	Tenofovir Lamivudine Dolutegravir	2	Yes	Forgot	0	0	0	1	0	0	0	0	0	0	0		No		No						Yes	Hospital/Clinic			Yes	Once every 6 months	Once every 2 months	Trained nurse	Yes	No		Injections	Swallowing pills only	Mix of swallowing and injection	Yes	Fear of it’s been effective like the tablets
KBTH	56	Male	53	Married	Primary	Employed/Self-employed	6	6	Abacavir Lamivudine Dolutegravir	2	No														No		No						Yes	Social media			Yes	Once every 6 months	Once every 2 months	Trained nurse	Yes	Yes		Injections	Mix of swallowing and injection	Swallowing pills only	No
KBTH	73	Male	66	Married	Junior high school/Middle School	Employed/Self-employed	14	14	Tenofovir Lamivudine Dolutegravir	2	Yes	Forgot	0	0	0	1	0	0	0	0	0	0	0		Yes	Hypertension	No						No				Yes	Once every 6 months	Once every 2 months	Trained nurse	No	No		Injections	Swallowing pills only	Mix of swallowing and injection	No
KBTH	75	Female	56	Single	Junior high school/Middle School	Employed/Self-employed	6	6	Tenofovir Lamivudine Dolutegravir	2	No														Yes	Hypertension	Yes	Injection		Injections_only	Swallowing_pills_only	Mix_of_swallowing_and_injection	Yes	Hospital/Clinic			Yes	Once every 6 months	Once every 2 months	Trained nurse	Yes	Yes					No
KBTH	58	Male	47	Married	Tertiary	Employed/Self-employed	10	9	Tenofovir Lamivudine Dolutegravir	2	No														No		No						No				Yes	Once every 6 months	Once every 2 months	Trained nurse	Not sure	Yes					No
KBTH	60	Female	50	Single	Option 6	Employed/Self-employed	11	10	Abacavir Lamivudine Dolutegravir	2	No														Yes	Hypertension	No						No				Yes	Once every 6 months	I don't know	A trained volunteer	No	Yes		Injections	Mix of swallowing and injection	Swallowing pills only	Yes	Dont really know if it is safe
KBTH	79	Female	62	Single	Junior high school/Middle School	Employed/Self-employed	19	19	Tenofovir Lamivudine Dolutegravir	1	No														Yes	Hypertension Diabetes mellitus	Yes	Injection		Injections_only	Swallowing_pills_only	Mix_of_swallowing_and_injection	Yes	Hospital/Clinic			Yes	Once every 6 months	Once every 2 months	A trained volunteer	Yes	Yes					No
KBTH	62	Female	24	Married	Primary	Employed/Self-employed	1	1	Tenofovir Lamivudine Dolutegravir	1	No														No		No						No				Yes	Once every 6 months	Once every 2 months	A trained volunteer	No	No		Injections	Mix of swallowing and injection	Swallowing pills only	No
KBTH	79	Female	56	Widow(er)	Junior high school/Middle School	Employed/Self-employed	16	16	Tenofovir Lamivudine Dolutegravir	1	No														Yes	Hypertension	No						No				Yes	Once every 3 months	Once every 2 months	A trained volunteer	Yes	Yes		Injections	Swallowing pills only	Mix of swallowing and injection	No
KBTH	64	Male	42	Single	Senior high school	Employed/Self-employed	3	3	Tenofovir Lamivudine Dolutegravir	1	No														Yes	Hypertension	No						No				Yes	Once every 6 months	Once every 2 months	A trained volunteer	No	Yes		Injections	Mix of swallowing and injection	Swallowing pills only	No
KBTH	81	Female	68	Single	No education	Employed/Self-employed	17	17	Tenofovir Lamivudine Dolutegravir	1	No														Yes	Hypertension Other co-morbidities	Yes	Injection		Injections_only	Swallowing_pills_only	Mix_of_swallowing_and_injection	Yes	Hospital/Clinic			Yes	Once every 6 months	Once every 2 months	A trained volunteer	No	Yes					No
KBTH	66	Female	47	Married	Junior high school/Middle School	Employed/Self-employed	18	18	Tenofovir Lamivudine Dolutegravir	1	No														Yes	Hypertension	No						No				Yes	Once every 6 months	Once every 2 months	A trained volunteer	No	Yes		Injections	Mix of swallowing and injection	Swallowing pills only	No
KBTH	83	Female	50	Married	Senior high school	Employed/Self-employed	21	18	Tenofovir Lamivudine Dolutegravir	1	No														No		Yes	Injection		Injections_only	Swallowing_pills_only	Mix_of_swallowing_and_injection	Yes	Hospital/Clinic			Yes	Once every 6 months	Once every 2 months	A trained volunteer	No	Yes					No
KBTH	85	Female	46	Divorced	Junior high school/Middle School	Employed/Self-employed	21	17	Tenofovir Lamivudine Dolutegravir	1	No														Yes	Hypertension	No						No				Yes	Once every 6 months	Once every 2 months	A trained volunteer	No	No		Injections	Swallowing pills only	Mix of swallowing and injection	Yes	Side effects of the injection
KBTH	87	Male	56	Divorced	Junior high school/Middle School	Employed/Self-employed	13	13	Zidovudine Lamivudine Dolutegravir	3	No														No		No						No				Yes	Once a month	Once a month	A trained volunteer	Yes	Yes		Injections	Swallowing pills only	Mix of swallowing and injection	No
KBTH	89	Female	35	Married	Senior high school	Employed/Self-employed	5	5	Tenofovir Lamivudine Dolutegravir	1	No														No		Yes	Injection		Injections_only	Swallowing_pills_only	Mix_of_swallowing_and_injection	Yes	Hospital/Clinic			Yes	Once every 6 months	Once every 2 months	A trained volunteer	Yes	Yes					Yes	In case one is on admission at the hospital, how would one get access to the injection
KBTH	91	Female	37	Married	Junior high school/Middle School	Employed/Self-employed	7	6	Tenofovir Lamivudine Dolutegravir	1	Yes	Forgot	0	0	0	1	0	0	0	0	0	0	0		No		No						Yes	Hospital/Clinic			Yes	Once a month	Once a month	Trained nurse	No	Yes		Injections	Swallowing pills only	Mix of swallowing and injection	No
KBTH	93	Female	49	Married	Tertiary	Employed/Self-employed	19	19	Tenofovir Lamivudine Dolutegravir	1	No														Yes	Hypertension	No						Yes	Hospital/Clinic			Yes	Once every 6 months	Once every 2 months	Trained nurse	Yes	Yes		Injections	Swallowing pills only	Mix of swallowing and injection	Yes	Side effects of the injection
KBTH	95	Female	48	Single	No education	Employed/Self-employed	7	7	Tenofovir Lamivudine Dolutegravir	2	No														No		Yes	Injection		Injections_only	Swallowing_pills_only	Mix_of_swallowing_and_injection	Yes	Hospital/Clinic			Yes	Once every 6 months	Once every 2 months	A trained volunteer	Yes	Yes					No
KBTH	68	Male	60	Married	Senior high school	Employed/Self-employed	9	9	Abacavir Lamivudine Dolutegravir	1	No														Yes	Hypertension	No						No				Yes	Once every 6 months	Once every 2 months	Trained nurse	Yes	Yes		Injections	Mix of swallowing and injection	Swallowing pills only	No
KBTH	70	Female	44	Single	No education	Employed/Self-employed	17	17	Tenofovir Lamivudine Dolutegravir	1	No														Yes	Hypertension	No						No				Yes	Once every 6 months	Once every 2 months	Trained nurse	Yes	Yes					No
KBTH	72	Female	48	Cohabiting	No education	Employed/Self-employed	7	7	Tenofovir Lamivudine Dolutegravir	1	No														Yes	Hypertension	No						No				Yes	Once every 2 months	Once every 2 months	Trained nurse	No	Yes		Injections	Mix of swallowing and injection	Swallowing pills only	No
KBTH	74	Female	60	Divorced	Junior high school/Middle School	Retired	13	13	Abacavir Lamivudine Dolutegravir	1	No														Yes	Hypertension	Yes	Injectable		Injections_only	Mix_of_swallowing_and_injection	Swallowing_pills_only	Yes	Friends			Yes	Once every 6 months	Once every 2 months	Trained nurse	Yes	No					No
KBTH	76	Female	36	Married	No education	Employed/Self-employed	9	8	Tenofovir Lamivudine Dolutegravir	1	No														No		No						No				Yes	Once every 6 months	Once every 2 months	Trained nurse	No	Yes					No
KBTH	78	Female	42	Single	Junior high school/Middle School	Employed/Self-employed	9	9	Tenofovir Lamivudine Dolutegravir	1	No														No		No						No				Yes	Once every 6 months	Once every 2 months	Trained nurse	Yes	Yes		Injections	Mix of swallowing and injection	Swallowing pills only	No
KBTH	97	Female	63	Widow(er)	No education	Employed/Self-employed	14	12	Abacavir Lamivudine Dolutegravir	2	No														No		No						No				Yes	Once every 6 months	Once every 2 months	Trained nurse	No	Yes		Injections	Swallowing pills only	Mix of swallowing and injection	No
KBTH	80	Female	44	Married	Senior high school	Unemployed	6	6	Tenofovir Lamivudine Dolutegravir	1	No														No		No						No				Yes	Once every 6 months	Once every 2 months	Trained nurse	Yes	Yes					No
KBTH	97	Female	48	Widow(er)	Junior high school/Middle School	Employed/Self-employed	9	9	Tenofovir Lamivudine Dolutegravir	1	No														No		No						Yes	Others	Family		Yes	Once every 6 months	Once every 2 months	Trained nurse	Yes	Yes					No
KBTH	82	Female	24	Single	Junior high school/Middle School	Unemployed	1	0	Tenofovir Lamivudine Dolutegravir	1	Yes	Forgot	0	0	0	1	0	0	0	0	0	0	0		No		No						No				Yes	Once every 6 months	Once every 2 months	Trained nurse	No	Yes		Injections	Mix of swallowing and injection	Swallowing pills only	No
KBTH	101	Male	56	Married	Tertiary	Employed/Self-employed	18	17	Tenofovir Lamivudine Dolutegravir	1	No														Yes	Hypertension Diabetes mellitus	No						No				Yes	Once every 6 months	Once every 2 months	A trained volunteer	Yes	Yes		Injections	Swallowing pills only	Mix of swallowing and injection	Yes	If WHO approved , then I’m okay with it !! But if not I would be concern about it
KBTH	84	Male	29	Married	Senior high school	Unemployed	2	2	Tenofovir Lamivudine Dolutegravir	1	No														No		Yes	Injectables		Injections_only	Mix_of_swallowing_and_injection	Swallowing_pills_only	Yes	Social media			Yes	Once every 6 months	Once every 2 months	Trained nurse	No	No					No
KBTH	86	Female	52	Single	Primary	Unemployed	15	15	Tenofovir Lamivudine Dolutegravir	1	No														No		Yes	Injectable		Injections_only	Mix_of_swallowing_and_injection	Swallowing_pills_only	Yes	Friends			Yes	Once every 6 months	Once every 2 months	Trained nurse	No	No					No
KBTH	103	Female	57	Single	Junior high school/Middle School	Employed/Self-employed	19	13	Tenofovir Lamivudine Dolutegravir	2	No														Yes	Hypertension	No						No				Yes	Once every 6 months	Once every 2 months	Trained nurse	Yes	Yes		Injections	Swallowing pills only	Mix of swallowing and injection	No
KBTH	105	Female	29	Single	Senior high school	Employed/Self-employed	10	9	Tenofovir Lamivudine Dolutegravir	1	No																No						No				Yes	Once every 6 months	Once every 2 months	Trained nurse	Yes	Yes		Injections	Swallowing pills only	Mix of swallowing and injection	No
KBTH	88	Female	47	Divorced	No education	Employed/Self-employed	6	6	Abacavir Lamivudine Dolutegravir	2	No														Yes	Hypertension	No						No				Yes	Once a month	Once a month	Trained nurse	Yes	Yes		Injections	Mix of swallowing and injection	Swallowing pills only	Yes	Uncertainties about the injectable
KBTH	107	Female	49	Married	Primary	Employed/Self-employed	5	5	Tenofovir Lamivudine Dolutegravir	1	No														No		No						No				Yes	Once every 6 months	Once every 2 months	Trained nurse	No	Yes		Injections	Swallowing pills only	Mix of swallowing and injection	No
KBTH	90	Female	56	Widow(er)	Junior high school/Middle School	Employed/Self-employed	17	17	Tenofovir Lamivudine Dolutegravir	1	No														No		No						No				Yes	Once every 6 months	Once every 2 months	Trained nurse	No	Yes		Injections	Mix of swallowing and injection	Swallowing pills only	No
KBTH	109	Male	58	Married	Junior high school/Middle School	Employed/Self-employed	7	7	Tenofovir Lamivudine Dolutegravir	2	No														Yes	Hypertension	No						Yes	Hospital/Clinic			Yes	Once every 6 months	Once every 2 months	Trained nurse	Yes	Yes		Swallowing pills only	Injections	Mix of swallowing and injection	No
KBTH	111	Female	55	Widow(er)	No education	Employed/Self-employed	12	12	Tenofovir Lamivudine Dolutegravir	2	No														Yes	Hypertension	No						No				Yes	Once every 6 months	Once every 2 months	Trained nurse	No	No		Injections	Swallowing pills only	Mix of swallowing and injection	No
KBTH	113	Female	36	Married	Primary	Employed/Self-employed	1	1	Tenofovir Lamivudine Dolutegravir	1	No														No		No						No				Yes	Once every 6 months	Once every 2 months	Trained nurse	No	Yes		Injections	Swallowing pills only	Mix of swallowing and injection	No
KBTH	115	Female	63	Single	Senior high school	Retired	4	4	Tenofovir Lamivudine Efavirenz	1	Yes	Side effect	0	0	0	0	1	0	0	0	0	0	0		No		No						No				Yes	Once every 2 months	Once every 2 months	A trained volunteer	Yes	Yes		Injections	Swallowing pills only	Mix of swallowing and injection	No
KBTH	117	Male	48	Married	Senior high school	Unemployed	8	7	Tenofovir Lamivudine Dolutegravir	2	No														Yes	Hypertension Diabetes mellitus	No						No				Yes	Once every 6 months	Once every 2 months	A trained volunteer	Yes	Yes		Injections	Swallowing pills only	Mix of swallowing and injection	No
KBTH	92	Female	49	Married	Tertiary	Employed/Self-employed	4	4	Tenofovir Lamivudine Dolutegravir	1	No														Yes	Hypertension Diabetes mellitus	Yes	Injectables		Injections_only	Mix_of_swallowing_and_injection	Swallowing_pills_only	Yes	Friends			Yes	Once every 6 months	I don't know	A trained volunteer	Yes	No					Yes	Uncertain of the quality
KBTH	94	Female	58	Single	Junior high school/Middle School	Unemployed	22	19	Tenofovir Lamivudine Dolutegravir	1	No														No		No						No				Yes	Once every 6 months	Once every 2 months	A trained volunteer	Yes	Yes		Injections	Mix of swallowing and injection	Swallowing pills only	No
KBTH	119	Female	62	Widow(er)	Junior high school/Middle School	Unemployed	13	13	Abacavir Lamivudine Dolutegravir	2	No														Yes	Hypertension	No						Yes	Others	Family		Yes	Once every 6 months	Once every 2 months	A trained volunteer	Yes	Yes		Injections	Swallowing pills only	Mix of swallowing and injection	No
KBTH	96	Female	50	Married	Senior high school	Employed/Self-employed	7	6	Tenofovir Lamivudine Dolutegravir	1	No														No		No						No				Yes	Once every 6 months	Once every 2 months	A trained volunteer	No	Yes					No
KBTH	121	Male	78	Single	No education	Employed/Self-employed	16	16	Tenofovir Lamivudine Dolutegravir	1	No														Yes	Hypertension Diabetes mellitus	No						Yes	Friends			Yes	Once every 6 months	Once every 2 months	A trained volunteer	No	Yes		Injections	Swallowing pills only	Mix of swallowing and injection	No
KBTH	123	Male	57	Married	Senior high school	Employed/Self-employed	7	7	Tenofovir Lamivudine Dolutegravir	1	No														No		No						No				Yes	Once every 6 months	Once every 2 months	A trained volunteer	Yes	Yes		Injections	Swallowing pills only	Mix of swallowing and injection	No
KBTH	98	Female	50	Divorced	No education	Employed/Self-employed	14	14	Tenofovir Lamivudine Dolutegravir	1	No														Yes		No						No				Yes	Once every 6 months	I don't know	A trained volunteer	No	Yes					Yes	Uncertainties about the side effect
KBTH	125	Female	29	Married	Tertiary	Employed/Self-employed	4	4	Tenofovir Lamivudine Dolutegravir	1	No														No		No						No				Yes	Once every 6 months	Once every 2 months	A trained volunteer	Yes	No		Injections	Swallowing pills only	Mix of swallowing and injection	No
KBTH	100	Male	43	Single	Primary	Employed/Self-employed	1	1	Abacavir Lamivudine Dolutegravir	2	No														Yes	Other co-morbidities	No						No				Yes	Once every 3 months	Once every 2 months	A trained volunteer	No	Yes		Injections	Mix of swallowing and injection	Swallowing pills only	No
KBTH	127	Female	52	Widow(er)	Junior high school/Middle School	Employed/Self-employed	19	13	Tenofovir Lamivudine Dolutegravir	1	No														No		No						No				Yes	Once every 2 months	Once a month	A trained volunteer	Yes	Yes		Injections	Swallowing pills only	Mix of swallowing and injection	No
KBTH	129	Female	52	Married	No education	Employed/Self-employed	19	19	Tenofovir Lamivudine Dolutegravir	1	No														No		No						Yes	Hospital/Clinic			Yes	Once every 6 months	Once every 2 months	A trained volunteer	Yes	Yes		Injections	Swallowing pills only	Mix of swallowing and injection	No
KBTH	131	Female	71	Widow(er)	Tertiary	Retired	18	17	Tenofovir Lamivudine Dolutegravir	2	No														Yes	Hypertension	Yes	Injection		Injections_only	Swallowing_pills_only	Mix_of_swallowing_and_injection	Yes	Hospital/Clinic			Not sure		I don't know	A trained volunteer	Not sure	Yes					Yes	I’m undecided on taking the injections, because I don’t know the side effects of the injections
KBTH	102	Female	43	Divorced	Junior high school/Middle School	Employed/Self-employed	7	7	Tenofovir Lamivudine Dolutegravir	1	No														No		No						No				Yes	Once every 6 months	Once every 2 months	A trained volunteer	Yes	Yes		Injections	Mix of swallowing and injection	Swallowing pills only	No
KBTH	10	Female	50	Married	Junior high school/Middle School	Employed/Self-employed	13	13	Tenofovir Lamivudine Dolutegravir	1	No														No		No						No				Yes	Once every 3 months	Once every 2 months	A trained volunteer	Yes	No		Injections	Swallowing pills only	Mix of swallowing and injection	No
KBTh	106	Female	56	Married	Junior high school/Middle School	Employed/Self-employed	9	8	Tenofovir Lamivudine Dolutegravir	1	No														Yes	Diabetes mellitus	No						No				Yes	Once every 3 months	Once every 2 months	A trained volunteer	Yes	No		Injections	Mix of swallowing and injection	Swallowing pills only	No
KBTH	108	Female	45	Married	Junior high school/Middle School	Employed/Self-employed	11	11	Tenofovir Lamivudine Dolutegravir	1	No														Yes	Hypertension	No						Yes	Hospital/Clinic			Yes	Once every 6 months	Once every 2 months	A trained volunteer	No	Yes		Mix of swallowing and injection	Injections	Swallowing pills only	Yes	Afraid of the side effects
KBTH	133	Female	31	Divorced	Tertiary	Employed/Self-employed	3	3	Tenofovir Lamivudine Dolutegravir	1	Yes	Forgot	0	0	0	1	0	0	0	0	0	0	0		No		No						No				Yes	Once every 6 months	Once every 2 months	Trained nurse	Yes	Yes		Injections	Swallowing pills only	Mix of swallowing and injection	Yes	Side effects that comes along with the injections and it’s been effective with our current medication
KBTH	135	Female	65	Single	Junior high school/Middle School	Unemployed	2	1	Tenofovir Lamivudine Dolutegravir	2	No														Yes	Hypertension	No						No				Yes	Once every 6 months	Once every 2 months	Trained nurse	No	Yes		Injections	Swallowing pills only	Mix of swallowing and injection	Yes	If there are no side effects ? Then I’m okay with it
KBTH	110	Female	53	Married	No education	Employed/Self-employed	7	6	Tenofovir Lamivudine Dolutegravir	1	No														No		No						No				Yes	Once every 6 months	Once every 2 months	Trained nurse	Yes	No		Injections	Mix of swallowing and injection	Swallowing pills only	Yes	Not sure about how the side effects would be
KBTH	137	Male	33	Single	Senior high school	Employed/Self-employed	8	8	Tenofovir Lamivudine Dolutegravir	1	No														No		No						No				Yes	Once a month	Once a month	Trained nurse	No	Yes		Swallowing pills only	Injections	Mix of swallowing and injection	No
KBTH	112	Female	62	Married	Primary	Employed/Self-employed	11	10	Abacavir Lamivudine Dolutegravir	1	No														No		No						No				Yes	Once every 6 months	Once every 2 months	Trained nurse	Not sure	Yes		Injections	Mix of swallowing and injection	Swallowing pills only	No
KBTH	139	Male	65	Widow(er)	Junior high school/Middle School	Employed/Self-employed	17	17	Tenofovir Lamivudine Dolutegravir	1	No														No		No						No				Yes	Once a month	Once a month	Trained nurse	No	Yes		Injections	Swallowing pills only	Mix of swallowing and injection	No
KBTH	114	Male	58	Widow(er)	Senior high school	Employed/Self-employed	5	4	Tenofovir Lamivudine Dolutegravir	1	No														No		No						No				Yes	Once every 6 months	Once every 2 months	Trained nurse	No	Yes		Injections	Mix of swallowing and injection	Swallowing pills only	No
KBTH	116	Female	57	Single	No education	Employed/Self-employed	0	0	Abacavir Lamivudine Dolutegravir	2	No														No		No						No				Yes	Once every 6 months	Once every 2 months	Trained nurse	Not sure	Yes					No
KBTH	118	Female	50	Widow(er)	No education	Unemployed	12	11	Tenofovir Lamivudine Dolutegravir	1	No														Yes	Hypertension	No						No				Yes	Once every 6 months	Once every 2 months	Trained nurse	No	No		Injections	Mix of swallowing and injection	Swallowing pills only	No
KBTH	120	Female	30	Single	Senior high school	Employed/Self-employed	4	4	Tenofovir Lamivudine Dolutegravir	1	Yes	Forgot	0	0	0	1	0	0	0	0	0	0	0		Yes	Hypertension	No						No				Yes	Once every 3 months	Once a month	Trained nurse	No	Yes		Injections	Mix of swallowing and injection	Swallowing pills only	Yes	Just hearing of it and dont know how i would react to it
KBTH	122	Female	45	Single	No education	Employed/Self-employed	16	16	Tenofovir Lamivudine Dolutegravir	1	No														No		No						Yes	Hospital/Clinic			Yes	Once every 6 months	Once every 2 months	Trained nurse	No	Yes					Yes	Dont know how im going to react to it
KBTH	124	Male	45	Single	Tertiary	Employed/Self-employed	7	7	Tenofovir Lamivudine Dolutegravir	1	Yes	Forgot	0	0	0	1	0	0	0	0	0	0	0		No		No						No				Yes	Once every 6 months	Once every 2 months	A trained volunteer	Yes	Yes					No
KBTH	126	Female	33	Single	Junior high school/Middle School	Employed/Self-employed	8	8	Tenofovir Lamivudine Dolutegravir	1	No														No		No						No				Yes	Once every 6 months	Once every 2 months	Trained nurse	Yes	Yes		Injections	Mix of swallowing and injection	Swallowing pills only	No
KBTH	128	Female	40	Widow(er)	No education	Unemployed	5	5	Tenofovir Lamivudine Dolutegravir	1	No														No		No						No				Yes	Once every 6 months	Once every 2 months	Trained nurse	No	No		Injections	Swallowing pills only	Mix of swallowing and injection	No
KBTH	149	Female	64	Widow(er)	Tertiary	Unemployed	17	17	Tenofovir Lamivudine Dolutegravir	1	No														Yes	Hypertension	No						No				Yes	Once every 6 months	Once every 2 months	Trained nurse	Yes	Yes		Injections	Swallowing pills only	Mix of swallowing and injection	Yes	Side effects of the injection
KBTH	143	Female	29	Single	Tertiary	Employed/Self-employed	4	4	Tenofovir Lamivudine Dolutegravir	1	No														No		No						No				Yes	Once every 6 months	Once every 2 months	Trained nurse	Yes	Yes		Injections	Swallowing pills only	Mix of swallowing and injection	No
KBtH	130	Female	39	Divorced	Senior high school	Employed/Self-employed	5	5	Tenofovir Lamivudine Dolutegravir	2	No																No						No				Yes	Once every 6 months	Once every 2 months	Trained nurse	No	Yes		Injections	Mix of swallowing and injection	Swallowing pills only	No
KBTH	132	Male	56	Married	Junior high school/Middle School	Employed/Self-employed	8	8	Tenofovir Lamivudine Dolutegravir	1	No																No						No				No		Once a month	Trained nurse	No	Yes		Injections	Mix of swallowing and injection	Swallowing pills only	No
KBth	134	Female	48	Single	Primary	Employed/Self-employed	17	16	Tenofovir Lamivudine Dolutegravir	2	No														Yes	Hypertension	No						Yes	Friends			Yes	Once every 6 months	Once every 2 months	Trained nurse	No	Yes					No
KBTH	145	Female	52	Single	Primary	Unemployed	18	18	Tenofovir Lamivudine Dolutegravir	1	Yes	Forgot	0	0	0	1	0	0	0	0	0	0	0		No		No						No				Yes	Once every 6 months	Once a month	Trained nurse	Yes	Yes		Injections	Swallowing pills only	Mix of swallowing and injection	No
KBTH	136	Female	48	Single	Junior high school/Middle School	Employed/Self-employed	12	12	Tenofovir Lamivudine Dolutegravir	1	No														No		No						Yes	Hospital/Clinic			Yes	Once every 6 months	Once every 2 months	Trained nurse	No	Yes		Injections	Swallowing pills only	Mix of swallowing and injection
KBTH	147	Male	54	Married	Junior high school/Middle School	Employed/Self-employed	18	13	Tenofovir Lamivudine Dolutegravir	1	No														Yes	Diabetes mellitus	Yes	Injection		Injections_only	Swallowing_pills_only	Mix_of_swallowing_and_injection	Yes	Hospital/Clinic			Yes	Once every 6 months	Once every 2 months	Trained nurse	Yes	Yes					No
KBTH	149	Female	40	Single	Junior high school/Middle School	Employed/Self-employed	6	6	Tenofovir Lamivudine Dolutegravir	1	No														No		No						No				Yes	Once every 6 months	Once every 2 months	Trained nurse	Yes	Yes		Injections	Swallowing pills only	Mix of swallowing and injection	No
KBTH	151	Female	39	Married	No education	Employed/Self-employed	10	10	Tenofovir Lamivudine Dolutegravir	1	No														No		Yes	Injection		Injections_only	Swallowing_pills_only	Mix_of_swallowing_and_injection	Yes	Hospital/Clinic			Yes	Once every 2 months	Once every 2 months	A trained volunteer	Yes	Yes					No
KBTH	138	Female	36	Married	Junior high school/Middle School	Unemployed	13	7	Tenofovir Lamivudine Dolutegravir	1	No														No		No						No				Yes	Once every 2 months	Once every 2 months	Trained nurse	Yes	Yes		Injections	Mix of swallowing and injection	Swallowing pills only	No
KBTH	153	Female	55	Married	No education	Employed/Self-employed	2	2	Tenofovir Lamivudine Dolutegravir	1	No														No		No						No				Yes	Once every 6 months	Once every 2 months	Trained nurse	No	No		Injections	Swallowing pills only	Mix of swallowing and injection	No
KBTH	140	Female	40	Divorced	Primary	Employed/Self-employed	16	16	Tenofovir Lamivudine Dolutegravir	1	No														No		No						Yes	Hospital/Clinic			Yes	Once every 6 months	Once every 2 months	Trained nurse	No	Yes		Injections	Mix of swallowing and injection	Swallowing pills only	Yes	Afraid of the side effects
KBTH	155	Female	45	Married	Senior high school	Employed/Self-employed	14	14	Tenofovir Lamivudine Dolutegravir	1	No														No		No						No				Yes	Once every 6 months	Once every 2 months	Trained nurse	No	Yes		Injections	Swallowing pills only	Mix of swallowing and injection	No
KBTH	157	Female	52	Single	Primary	Employed/Self-employed	13	13	Tenofovir Lamivudine Dolutegravir	1	No														Yes	Hypertension	No						No				Yes	Once every 6 months	Once every 2 months	Trained nurse	Yes	Yes		Injections	Swallowing pills only	Mix of swallowing and injection	No
KBTH	142	Female	49	Married	Junior high school/Middle School	Employed/Self-employed	15	14	Tenofovir Lamivudine Dolutegravir	1	No														Yes	Hypertension	No						Yes	Hospital/Clinic			No		I don't know	Trained nurse	Not sure	No		Swallowing pills only	Mix of swallowing and injection	Injections	Yes	afraid of the side effects
KBTH	159	Female	57	Widow(er)	Junior high school/Middle School	Employed/Self-employed	5	5	Tenofovir Lamivudine Dolutegravir	1	No														Yes	Hypertension	No						No				Yes	Once every 6 months	Once every 2 months	Trained nurse	Yes	Yes		Injections	Swallowing pills only	Mix of swallowing and injection	Yes	I would like to know the complications of the injections
KBTH	144	Female	46	Married	Junior high school/Middle School	Employed/Self-employed	12	15	Tenofovir Lamivudine Dolutegravir	1	No														No		Yes	Injectable		Injections_only	Mix_of_swallowing_and_injection	Swallowing_pills_only	Yes	Hospital/Clinic			Yes	Once every 6 months	Once a month	Trained nurse	Yes	Yes					Yes	Scared about the side effects
KBTH	161	Female	65	Married	Junior high school/Middle School	Unemployed	17	16	Tenofovir Lamivudine Dolutegravir	2	No														Yes	Hypertension Diabetes mellitus	No						No				Yes	Once every 6 months	Once every 2 months	Trained nurse	No	Yes		Injections	Swallowing pills only	Mix of swallowing and injection	No
KBTH	163	Female	66	Single	No education	Unemployed	18	16	Tenofovir Lamivudine Dolutegravir	1	No														No		No						No				Yes	Once every 6 months	Once every 2 months	Trained nurse	No	Yes		Injections	Swallowing pills only	Mix of swallowing and injection	No
KBTH	146	Female	59	Divorced	Junior high school/Middle School	Employed/Self-employed	14	14	Tenofovir Lamivudine Dolutegravir	1	No														Yes	Hypertension	No						No				Yes	Once every 6 months	Once every 2 months	Trained nurse	Yes	No		Swallowing pills only	Mix of swallowing and injection	Injections	Yes	Fear of the side effects
KBTH	165	Female	59	Single	Primary	Unemployed	18	18	Tenofovir Lamivudine Dolutegravir	1	No														Yes	Diabetes mellitus	No						No				Yes	Once every 6 months	Once every 2 months	Trained nurse	No	Yes		Injections	Swallowing pills only	Mix of swallowing and injection	No
KBTH	148	Female	76	Married	Tertiary	Retired	15	15	Tenofovir Lamivudine Dolutegravir	1	No														Yes	Hypertension Other co-morbidities	No						Yes	Hospital/Clinic			Yes	Once every 6 months	Once a month	Trained nurse	No	Yes		Swallowing pills only	Mix of swallowing and injection	Injections	Yes	Not sure how i will react to the injection. That is my fear
KBTH	167	Female	43	Married	Junior high school/Middle School	Employed/Self-employed	13	13	Tenofovir Lamivudine Dolutegravir	1	No														No		No						No				Yes	Once every 6 months	Once every 2 months	Trained nurse	No	Yes		Injections	Swallowing pills only	Mix of swallowing and injection	No
KBTH	150	Female	47	Single	Senior high school	Employed/Self-employed	15	14	Tenofovir Lamivudine Dolutegravir	1	No														Yes	Hypertension	Yes	Injectable		Injections_only	Mix_of_swallowing_and_injection	Swallowing_pills_only	Yes	Hospital/Clinic			Yes	Once every 6 months	Once every 2 months	Trained nurse	No	Yes					No
KBTH	169	Female	49	Divorced	Junior high school/Middle School	Employed/Self-employed	6	6	Tenofovir Lamivudine Dolutegravir	1	Yes	Forgot	0	0	0	1	0	0	0	0	0	0	0		No		No						No				Yes	Once every 6 months	Once every 2 months	Trained nurse	No	Yes		Injections	Swallowing pills only	Mix of swallowing and injection	Yes	Side effects of the injections
KBTH	171	Female	43	Married	Tertiary	Employed/Self-employed	15	15	Tenofovir Lamivudine Dolutegravir	1	No														No		Yes	Injection		Injections_only	Swallowing_pills_only	Mix_of_swallowing_and_injection	Yes	Others	News		Yes	Once every 6 months	Once every 2 months	A trained volunteer	Yes	Yes					Yes	I’m concern about it been effective since I have not heard of anyone using the injections
KBTH	152	Female	57	Married	Junior high school/Middle School	Employed/Self-employed	8	8	Tenofovir Lamivudine Dolutegravir	1	No														No		Yes	Injectable		Injections_only	Mix_of_swallowing_and_injection	Swallowing_pills_only	Yes	Radio			Yes	Once every 2 months	Once every 2 months	Trained nurse	Yes	Yes					Yes	Side effects
KBTH	173	Male	51	Single	No education	Employed/Self-employed	7	7	Tenofovir Lamivudine Dolutegravir	1	No														No		No						No				Yes	Once a month	Once a month	Trained nurse	No	Yes		Injections	Swallowing pills only	Mix of swallowing and injection	No
KBTH	154	Male	68	Married	Junior high school/Middle School	Unemployed	18	15	Tenofovir Lamivudine Dolutegravir	1	No														Yes	Hypertension Diabetes mellitus	No						No				Not sure		Once every 2 months	Trained nurse	No	No		Mix of swallowing and injection	Swallowing pills only	Injections	No
KBTH	156	Male	40	Single	Senior high school	Employed/Self-employed	5	4	Tenofovir Lamivudine Dolutegravir	1	No														No		No						No				Yes	Once every 6 months	Once every 2 months	Trained nurse	No	Yes		Injections	Mix of swallowing and injection	Swallowing pills only	No
KBTH	175	Male	55	Married	Junior high school/Middle School	Employed/Self-employed	19	15	Tenofovir Lamivudine Dolutegravir	1	No														No		No						Yes	Others	News		Yes	Once every 6 months	Once every 2 months	Trained nurse	No	No		Injections	Swallowing pills only	Mix of swallowing and injection	Yes	I’m concern about considering paying for the injection, I’m not financially stable
KBTH	158	Female	52	Married	Primary	Employed/Self-employed	16	6	Tenofovir Lamivudine Dolutegravir	1	No														No		No						No				Yes	Once every 6 months	Once a month	Trained nurse	No	No		Injections	Mix of swallowing and injection	Swallowing pills only	Yes	The sides effects
KBTH	177	Female	39	Married	Senior high school	Employed/Self-employed	13	13	Tenofovir Lamivudine Dolutegravir	1	Yes	Forgot	0	0	0	1	0	0	0	0	0	0	0		Yes	Hypertension	No						No				Not sure		I don't know	Trained nurse	Not sure	No		Swallowing pills only	Injections	Mix of swallowing and injection	Yes	Client says she is undecided about taking the injections
KBTH	179	Male	66	Single	Junior high school/Middle School	Unemployed	10	10	Tenofovir Lamivudine Dolutegravir	1	No														Yes	Hypertension	No						Yes	Friends			Yes	Once every 6 months	Once every 2 months	Trained nurse	No	Yes		Injections	Swallowing pills only	Mix of swallowing and injection	Yes	I’m concern about the side effects of the injections
KBTH	181	Male	49	Married	Junior high school/Middle School	Employed/Self-employed	8	8	Tenofovir Lamivudine Dolutegravir	1	No														No		No						No				Yes	Once every 6 months	Once every 2 months	Trained nurse	Yes	Yes		Injections	Swallowing pills only	Mix of swallowing and injection	No
KBTH	183	Female	63	Single	No education	Employed/Self-employed	14	14	Tenofovir Lamivudine Dolutegravir	1	No														Yes	Hypertension	Yes	Injection		Injections_only	Swallowing_pills_only	Mix_of_swallowing_and_injection	Yes	Hospital/Clinic			Yes	Once every 6 months	Once every 2 months	A trained volunteer	No	Yes					Yes	I’m concern about the side effects , and shortage about the injections, I’m also concerned about mixing the swallowing of the pills with the injections
KBTH	185	Female	31	Single	Senior high school	Employed/Self-employed	2	2	Tenofovir Lamivudine Dolutegravir	1	No														No		No						No				Yes	Once every 6 months	Once every 2 months	A trained volunteer	No	Yes		Injections	Swallowing pills only	Mix of swallowing and injection	No
KBTH	160	Female	56	Divorced	Junior high school/Middle School	Employed/Self-employed	16	12	Tenofovir Lamivudine Dolutegravir	1	No														Yes	Hypertension	No						No				Yes	Once every 6 months	Once every 2 months	Trained nurse	No	Yes		Injections	Mix of swallowing and injection	Swallowing pills only	Yes	Afraid of the side effects
KBTH	162	Female	50	Divorced	Junior high school/Middle School	Retired	10	10	Tenofovir Lamivudine Dolutegravir	1	No														No		No						No				Yes	Once every 6 months	Once every 2 months	Trained nurse	No	No		Swallowing pills only	Mix of swallowing and injection	Injections	No
KBTH	162	Female	49	Married	Senior high school	Employed/Self-employed	14	14	Tenofovir Lamivudine Dolutegravir	1	No														Yes	Hypertension	Yes	Injectables		Swallowing_pills_only	Mix_of_swallowing_and_injection	Injections_only	No				Not sure		Once a month	Trained nurse	No	Yes					No
KBTH	187	Female	48	Single	Junior high school/Middle School	Employed/Self-employed	14	9	Tenofovir Lamivudine Dolutegravir	2	No														Yes	Chronic liver disease	Yes	Injection		Injections_only	Swallowing_pills_only	Mix_of_swallowing_and_injection	Yes	Hospital/Clinic			Yes	Once every 6 months	Once every 2 months	A trained volunteer	Yes	Yes					Yes	Side effects and it’s been effective
KBTH	166	Female	67	Divorced	No education	Unemployed	11	11	Tenofovir Lamivudine Dolutegravir	1	No														No		No						No				Yes	Once every 6 months	Once every 2 months	Trained nurse	No	No		Injections	Swallowing pills only	Mix of swallowing and injection	Yes	Afraid of the side effects
KBTH	168	Female	42	Married	Tertiary	Employed/Self-employed	8	2	Abacavir Lamivudine Dolutegravir	2	No														No		No						Yes	Radio			Yes	Once every 6 months	Once every 2 months	Trained nurse	Yes	Yes		Injections	Mix of swallowing and injection	Swallowing pills only	No
KBTH	189	Male	43	Married	Primary	Employed/Self-employed	9	9	Tenofovir Lamivudine Dolutegravir	1	No														No		No						No				Yes	Once every 6 months	Once every 2 months	A trained volunteer	Yes	Yes		Injections	Swallowing pills only	Mix of swallowing and injection	No
KBTH	170	Male	63	Married	Junior high school/Middle School	Student	18	18	Abacavir Lamivudine Dolutegravir	2	No														No		No						No				Yes	Once every 3 months	Once every 2 months	Trained nurse	No	Yes		Injections	Mix of swallowing and injection	Swallowing pills only	Yes	I have a phobia for injections..That is my only fear
KBTH	172	Female	55	Single	Junior high school/Middle School	Employed/Self-employed	0	0	Tenofovir Lamivudine Dolutegravir	1	No														No		Yes	Injectables		Injections_only	Mix_of_swallowing_and_injection	Swallowing_pills_only	Yes	Hospital/Clinic			Yes	Once every 6 months	Once every 2 months	A trained volunteer	No	Yes					No
KBTH	191	Female	41	Single	No education	Employed/Self-employed	12	12	Tenofovir Lamivudine Dolutegravir	1	No														Yes	Hypertension	No						No				Yes	Once every 3 months	Once a month	Trained nurse	No	Yes		Injections	Swallowing pills only	Mix of swallowing and injection	No
KBTH	193	Female	59	Single	Primary	Employed/Self-employed	17	17	Tenofovir Lamivudine Dolutegravir	2	No														No		No						Yes	Others	News		Yes	Once every 6 months	Once every 2 months	Trained nurse	No	Yes		Injections	Swallowing pills only	Mix of swallowing and injection	Yes	Since it’s been approved as effective by our doctors , I’m comfortable with it
KBTH	195	Male	46	Widow(er)	No education	Employed/Self-employed	11	11	Tenofovir Lamivudine Dolutegravir	1	No														No		No						No				Yes	Once every 6 months	Once every 2 months	Trained nurse	Yes	Yes		Injections	Swallowing pills only	Mix of swallowing and injection	No
KBTH	197	Female	69	Single	Junior high school/Middle School	Unemployed	8	8	Tenofovir Lamivudine Dolutegravir	2	No														Yes	Hypertension	No						No				Yes	Once every 6 months	Once every 2 months	Trained nurse	Yes	Yes		Injections	Swallowing pills only	Mix of swallowing and injection	Yes	I will suggest the injections are made free for pensioners.
KBTH	199	Female	37	Married	No education	Employed/Self-employed	9	9	Tenofovir Lamivudine Dolutegravir	1	No														No		No						No				Yes	Once every 6 months	Once every 2 months	A trained volunteer	No	Yes		Injections	Swallowing pills only	Mix of swallowing and injection	Yes	Side effects of the injections
KBTH	201	Male	45	Married	No education	Employed/Self-employed	2	2	Tenofovir Lamivudine Dolutegravir	1	No														No		No						No				Yes	Once every 6 months	Once every 2 months	Trained nurse	No	Yes		Swallowing pills only	Injections	Mix of swallowing and injection	Yes	Side effects of the injections
KBTH	180	Male	42	Married	No education	Unemployed	10	10	Tenofovir Lamivudine Dolutegravir	1	No														No		No						Yes	Hospital/Clinic			Yes	Once every 6 months	Once every 2 months	Trained nurse	Yes	No		Injections	Mix of swallowing and injection	Swallowing pills only	Yes	The side effects
KTHB	180	Male	50	Married	No education	Employed/Self-employed	10	10	Tenofovir Lamivudine Dolutegravir	1	No														No		No						Yes	Hospital/Clinic			Yes	Once every 6 months	Once every 2 months	Trained nurse	No	No		Injections	Mix of swallowing and injection	Swallowing pills only	Yes	The side effects
KBTH	180	Female	67	Married	Tertiary	Employed/Self-employed	4	3	Abacavir Lamivudine Dolutegravir	2	No														Yes	Deep vein thrombosis	Yes	Injectables		Injections_only	Mix_of_swallowing_and_injection	Swallowing_pills_only	Yes	Social media			Yes	Once every 6 months	Once every 2 months	Trained nurse	Yes	Yes					No
KBTH	186	Female	23	Single	Junior high school/Middle School	Employed/Self-employed	7	6	Tenofovir Lamivudine Dolutegravir	1	No														No		Yes	Injectibles		Injections_only	Mix_of_swallowing_and_injection	Swallowing_pills_only	Yes	Hospital/Clinic			Yes	Once every 6 months	Once every 2 months	Trained nurse	Yes	No					No
KBTH	188	Female	46	Single	Junior high school/Middle School	Employed/Self-employed	16	15	Tenofovir Lamivudine Dolutegravir	1	No														No		Yes	Injectables		Mix_of_swallowing_and_injection	Swallowing_pills_only	Injections_only	Yes	Hospital/Clinic			Yes	Once every 6 months	Once every 2 months	Trained nurse	No	Yes					No
KBTH	184	Male	64	Married	Tertiary	Retired	3	3	Abacavir Lamivudine Dolutegravir	1	No														Yes	Diabetes mellitus	Yes	Injectables		Injections_only	Mix_of_swallowing_and_injection	Swallowing_pills_only	Yes	Friends			Yes	Once every 6 months	Once every 2 months	A trained volunteer	No	Yes					No
KBTH	190	Female	58	Divorced	Option 6	Employed/Self-employed	13	12	Tenofovir Lamivudine Dolutegravir	1	No														Yes	Hypertension	Yes	Injectables		Injections_only	Mix_of_swallowing_and_injection	Swallowing_pills_only	Yes	Hospital/Clinic			Yes	Once every 6 months	Once every 2 months	Trained nurse	No	Yes					No
KBTH	205	Female	52	Single	Primary	Employed/Self-employed	10	10	Tenofovir Lamivudine Dolutegravir	1	No														Yes	Hypertension	No						No				Yes	Once every 6 months	Once every 2 months	Trained nurse	Yes	Yes		Injections	Swallowing pills only	Mix of swallowing and injection	No
KBTH	192	Male	49	Cohabiting	Junior high school/Middle School	Unemployed	4	4	Tenofovir Lamivudine Dolutegravir	1	No														Yes	Hypertension	Yes	Injectable		Injections_only	Mix_of_swallowing_and_injection	Swallowing_pills_only	Yes	Radio			No		Once every 2 months	Trained nurse	No	Yes					No
KBTH	207	Female	64	Widow(er)	No education	Employed/Self-employed	15	15	Abacavir Lamivudine Dolutegravir	2	No														Yes	Hypertension	No						No				Yes	Once every 6 months	Once every 2 months	Trained nurse	No	Yes		Injections	Swallowing pills only	Mix of swallowing and injection	No
KBTH	194	Female	50	Single	No education	Employed/Self-employed	4	4	Tenofovir Lamivudine Dolutegravir	1	Yes	Too busy to take	0	0	0	0	0	0	1	0	0	0	0		No		No						No				Yes	Once every 6 months	Once every 2 months	Trained nurse	No	No		Swallowing pills only	Mix of swallowing and injection	Injections	Yes	Side effects
KBTH	209	Female	40	Divorced	Primary	Employed/Self-employed	14	14	Tenofovir Lamivudine Dolutegravir	1	No														No		No						No				Yes	Once every 6 months	Once every 2 months	A trained volunteer	Yes	Yes		Swallowing pills only	Injections	Mix of swallowing and injection	No
KBTH	196	Female	60	Married	Junior high school/Middle School	Employed/Self-employed	5	5	Tenofovir Lamivudine Dolutegravir	1	No														No		No						No				Yes	Once every 6 months	Once every 2 months	Trained nurse	No	Yes		Injections	Mix of swallowing and injection	Swallowing pills only	Yes	The side effects
KBTH	211	Male	51	Married	Junior high school/Middle School	Employed/Self-employed	5	5	Tenofovir Lamivudine Dolutegravir	1	No														No		No						No				Yes	Once every 6 months	Once every 2 months	Trained nurse	No	Yes		Injections	Swallowing pills only	Mix of swallowing and injection	No
KBTH	214	Female	48	Single	Senior high school	Unemployed	12	12	Tenofovir Lamivudine Dolutegravir	1	Yes	Too busy to take	0	0	0	0	0	0	1	0	0	0	0		Yes	Hypertension	No						No				Yes	Once every 6 months	Once every 2 months	A trained volunteer	No	Yes		Injections	Swallowing pills only	Mix of swallowing and injection	No
KBTH	198	Female	49	Single	Junior high school/Middle School	Employed/Self-employed	18	18	Tenofovir Lamivudine Dolutegravir	1	No														No		Yes	Injectable		Injections_only	Mix_of_swallowing_and_injection	Swallowing_pills_only	Yes	Hospital/Clinic			Yes	Once every 6 months	Once every 2 months	Trained nurse	Yes	Yes					Yes	Side effects of the injections
KBTH	215	Female	29	Single	Tertiary	Employed/Self-employed	7	6	Tenofovir Lamivudine Dolutegravir	1	No														No		Yes	Injection		Injections_only	Swallowing_pills_only	Mix_of_swallowing_and_injection	Yes	Friends			Yes	Once every 6 months	Once every 2 months	Trained nurse	Not sure	No					No
KBTH	215	Female	33	Married	Junior high school/Middle School	Employed/Self-employed	2	2	Tenofovir Lamivudine Dolutegravir	1	No														No		No						No				Not sure		I don't know	Trained nurse	No	Yes		Swallowing pills only	Injections	Mix of swallowing and injection	No
KBTH	200	Male	59	Married	Senior high school	Retired	5	5	Abacavir Lamivudine Dolutegravir	1	No														Yes	Hypertension	Yes	Injectable		Swallowing_pills_only	Mix_of_swallowing_and_injection	Injections_only	No				Not sure		I don't know	Trained nurse	Not sure	No
KBTH	219	Male	63	Widow(er)	Junior high school/Middle School	Unemployed	6	6	Tenofovir Lamivudine Dolutegravir	2	No														No		Yes	Injection		Injections_only	Swallowing_pills_only	Mix_of_swallowing_and_injection	Yes	Hospital/Clinic			Yes	Once every 3 months	Once every 2 months	A trained volunteer	No	Yes					No
KBTH	202	Female	46	Single	Senior high school	Employed/Self-employed	19	18	Abacavir Lamivudine Dolutegravir	2	No														Yes	Hypertension	No						Yes	Hospital/Clinic			Yes	Once every 6 months	Once every 2 months	Trained nurse	No	Yes		Mix of swallowing and injection	Swallowing pills only	Injections	Yes	Side effects
KBTH	221	Female	40	Married	Junior high school/Middle School	Employed/Self-employed	18	18	Tenofovir Lamivudine Dolutegravir	1	No														No		No						No				Yes	Once every 6 months	Once every 2 months	Trained nurse	Yes	Yes		Injections	Swallowing pills only	Mix of swallowing and injection	No
KBTH	223	Male	38	Single	Senior high school	Employed/Self-employed	8	8	Tenofovir Lamivudine Dolutegravir	1	No														Yes	Hypertension	No						No				Yes	Once every 6 months	Once every 2 months	A trained volunteer	No	Yes		Injections	Swallowing pills only	Mix of swallowing and injection	Yes	I’m concern it’s been effective
KBTH	225	Female	70	Widow(er)	Junior high school/Middle School	Employed/Self-employed	12	11	Tenofovir Lamivudine Dolutegravir	1	No														No		No						No				Yes	Once every 6 months	Once every 2 months	A trained volunteer	No	Yes		Injections	Swallowing pills only	Mix of swallowing and injection	No
KBTH	204	Female	62	Single	No education	Employed/Self-employed	7	7	Tenofovir Lamivudine Dolutegravir	1	No														No		No						No				Yes	Once every 6 months	Once every 2 months	Trained nurse	No	No		Injections	Mix of swallowing and injection	Swallowing pills only	No
KBTH	227	Female	40	Married	Junior high school/Middle School	Unemployed	6	6	Tenofovir Lamivudine Dolutegravir	1	No														No		No						No				No		I don't know	Trained nurse	Not sure	No		Swallowing pills only	Injections	Mix of swallowing and injection	Yes	I don’t like injections generally so I won’t opt for it .. I’m comfortable with swallowing the tablet
KBTH	229	Female	55	Cohabiting	No education	Employed/Self-employed	7	7	Tenofovir Lamivudine Dolutegravir	2	Yes	Too busy to take	0	0	0	0	0	0	1	0	0	0	0		Yes	Hypertension	No						No				Yes	Once every 6 months	Once every 2 months	Trained nurse	No	Yes		Injections	Swallowing pills only	Mix of swallowing and injection	No
KBTH	208	Male	55	Widow(er)	Primary	Unemployed	17	16	Tenofovir Lamivudine Dolutegravir	1	No														Yes	Hypertension	Yes	Injectable		Injections_only	Mix_of_swallowing_and_injection	Swallowing_pills_only	Yes	Hospital/Clinic			Yes	Once every 6 months	Once every 2 months	Trained nurse	No	Yes					No
KBTH	231	Female	51	Divorced	Primary	Employed/Self-employed	20	10	Tenofovir Lamivudine Dolutegravir	1	No														No		No						No				Yes	Once every 6 months	Once every 2 months	A trained volunteer	No	Yes		Injections	Swallowing pills only	Mix of swallowing and injection	No
KBTH	210	Female	50	Widow(er)	Junior high school/Middle School	Employed/Self-employed	9	9	Tenofovir Lamivudine Dolutegravir	1	No														Yes	Hypertension	No						No				Not sure		Once a month	Trained nurse	No	Yes		Injections	Mix of swallowing and injection	Swallowing pills only	Yes	Concerned about the side effects
KBTH	233	Female	48	Single	Tertiary	Employed/Self-employed	5	5	Zidovudine Lamivudine Dolutegravir	3	No														Yes	Hypertension Chronic kidney disease	No						No				Yes	Once every 6 months	Once every 2 months	Trained nurse	Yes	Yes		Injections	Swallowing pills only	Mix of swallowing and injection	No
KBTH	235	Female	53	Married	No education	Unemployed	16	16	Tenofovir Lamivudine Dolutegravir	1	Yes	Forgot	0	0	0	1	0	0	0	0	0	0	0		No		No						No				Yes	Once every 6 months	Once every 2 months	A trained volunteer	Yes	Yes		Injections	Swallowing pills only	Mix of swallowing and injection	No
KBTah	212	Male	45	Married	Junior high school/Middle School	Employed/Self-employed	7	7	Tenofovir Lamivudine Dolutegravir	1	No														No		No						No				No		I don't know	Trained nurse	Not sure	No		Swallowing pills only	Mix of swallowing and injection	Injections
KBTH	214	Male	59	Married	Junior high school/Middle School	Employed/Self-employed	11	10	Tenofovir Lamivudine Dolutegravir	1	No														Yes	Hypertension Diabetes mellitus	Yes	Injectable		Swallowing_pills_only	Mix_of_swallowing_and_injection	Injections_only	Yes	Hospital/Clinic			Yes	Once every 6 months	Once a month	Trained nurse	Yes	Yes					No
KBTH	237	Female	55	Married	No education	Employed/Self-employed	16	16	Tenofovir Lamivudine Dolutegravir	1	No														Yes	Hypertension	No						No				No		I don't know	Trained nurse	Not sure	No		Swallowing pills only	Injections	Mix of swallowing and injection	Yes	I’m scared of the injections since I have not seen or heard anybody using it .. I will consider using it after seeing other people use it
KBTH	239	Male	56	Married	Junior high school/Middle School	Employed/Self-employed	15	14	Tenofovir Lamivudine Dolutegravir	1	No														Yes	Hypertension Diabetes mellitus	Yes	Injection		Injections_only	Swallowing_pills_only	Mix_of_swallowing_and_injection	Yes	Hospital/Clinic			Yes	Once every 6 months	I don't know	Trained nurse	Yes	Yes					No
KBTH	241	Male	50	Single	Senior high school	Employed/Self-employed	12	9	Tenofovir Lamivudine Dolutegravir	2	No														No		No						No				Yes	Once every 6 months	Once every 2 months	Trained nurse	No	Yes		Injections	Swallowing pills only	Mix of swallowing and injection	No
KBTH	218	Female	55	Widow(er)	Junior high school/Middle School	Employed/Self-employed	21	17	Tenofovir Lamivudine Dolutegravir	1	No														Yes	Hypertension	No						No				Yes	Once every 6 months	Once every 2 months	Trained nurse	No	Yes		Injections	Mix of swallowing and injection	Swallowing pills only	No
KBTH	243	Male	42	Married	Senior high school	Employed/Self-employed	1	1	Tenofovir Lamivudine Dolutegravir	1	No														No		No						No				Yes	Once every 6 months	Once every 2 months	Trained nurse	Yes	Yes		Injections	Swallowing pills only	Mix of swallowing and injection	No
KBTH	220	Male	39	Married	Junior high school/Middle School	Employed/Self-employed	6	5	Tenofovir Lamivudine Dolutegravir	1	No														No		No						No				Yes	Once every 2 months	Once every 2 months	A trained volunteer	Yes	No		Injections	Mix of swallowing and injection	Swallowing pills only	Yes	Scared of the side effects
KBTH	245	Female	50	Single	Tertiary	Employed/Self-employed	5	4	Tenofovir Lamivudine Dolutegravir	3	No														No		No						No				Yes	Once every 6 months	I don't know	A trained volunteer	No	No		Injections	Swallowing pills only	Mix of swallowing and injection	Yes	Side effects of the injections, it won’t affect your kidneys
KBTH	222	Female	52	Married	Primary	Employed/Self-employed	10	10	Tenofovir Lamivudine Dolutegravir	1	No														No		No						No				Yes	Once every 6 months	Once every 2 months	Trained nurse	Yes	No		Swallowing pills only	Mix of swallowing and injection	Injections	No
KBTH	247	Male	39	Single	Senior high school	Employed/Self-employed	3	3	Tenofovir Lamivudine Dolutegravir	1	No														No		No						No				Yes	Once every 6 months	Once every 2 months	A trained volunteer	Not sure	Yes		Injections	Swallowing pills only	Mix of swallowing and injection	Yes	Side effects
KBTH	249	Female	45	Married	Junior high school/Middle School	Employed/Self-employed	10	8	Tenofovir Lamivudine Dolutegravir	1	No														No		No						No				Not sure		Once every 2 months	A trained volunteer	Yes	Yes		Swallowing pills only	Injections	Mix of swallowing and injection	No
KBTH	251	Female	53	Divorced	Junior high school/Middle School	Unemployed	9	9	Tenofovir Lamivudine Dolutegravir	2	No														Yes	Hypertension	No						No				Yes	Once every 6 months	Once every 2 months	Trained nurse	No	Yes		Swallowing pills only	Injections	Mix of swallowing and injection	No
KBTH	224	Female	46	Divorced	Primary	Employed/Self-employed	15	15	Tenofovir Lamivudine Dolutegravir	1	No														Yes	Other co-morbidities	No						No				Yes	Once every 3 months	Once every 2 months	Trained nurse	Not sure	Yes		Mix of swallowing and injection	Injections	Swallowing pills only	No
KBTH	253	Male	62	Widow(er)	Tertiary	Employed/Self-employed	16	16	Tenofovir Lamivudine Dolutegravir	1	No														Yes	Hypertension	No						No				Yes	Once every 6 months	Once every 2 months	A trained volunteer	Not sure	No		Injections	Swallowing pills only	Mix of swallowing and injection	No
KBTH	226	Male	69	Married	Junior high school/Middle School	Retired	4	4	Abacavir Lamivudine Dolutegravir	2	No														Yes	Hypertension Other co-morbidities	No						No				Yes	Once every 2 months	Once every 2 months	Trained nurse	No	Yes					Yes	The side effects of the injection and i naturally have a fear for injections
KBTH	228	Female	50	Single	Junior high school/Middle School	Employed/Self-employed	3	3	Abacavir Lamivudine Dolutegravir	2	No														Yes	Hypertension	No						No				Yes	Once every 2 months	Once every 2 months	Trained nurse	No	Yes		Swallowing pills only	Mix of swallowing and injection	Injections	Yes	The side Effects of the injections
KBTH	255	Female	49	Married	No education	Employed/Self-employed	8	8	Tenofovir Lamivudine Dolutegravir	1	Yes	Forgot	0	0	0	1	0	0	0	0	0	0	0		No		No						No				Yes	Once every 6 months	Once every 2 months	Trained nurse	No	No		Injections	Swallowing pills only	Mix of swallowing and injection	No
KBTH	257	Female	58	Widow(er)	No education	Employed/Self-employed	16	16	Tenofovir Lamivudine Dolutegravir	1	No														No		No						No				Yes	Once every 6 months	Once every 2 months	Trained nurse	No	Yes		Injections	Swallowing pills only	Mix of swallowing and injection	No
KBTH	230	Female	52	Widow(er)	Junior high school/Middle School	Employed/Self-employed	14	13	Tenofovir Lamivudine Dolutegravir	1	Yes	Forgot	0	0	0	1	0	0	0	0	0	0	0		Yes	Hypertension	No						No				Not sure		Once every 2 months	Trained nurse	No	Yes					Yes	Uncertain about the side effects
KBTH	232	Female	52	Divorced	Primary	Employed/Self-employed	11	11	Tenofovir Lamivudine Dolutegravir	1	No														No		No						No				No		I don't know	Trained nurse	Not sure	No		Swallowing pills only	Mix of swallowing and injection	Injections
KBTH	234	Female	44	Single	Junior high school/Middle School	Employed/Self-employed	7	7	Abacavir Lamivudine Dolutegravir	1	No														No		No						No				Yes	Once every 2 months	Once every 2 months	Trained nurse	No	Yes		Injections	Mix of swallowing and injection	Swallowing pills only	No
KBTH	236	Male	48	Single	Junior high school/Middle School	Employed/Self-employed	5	4	Tenofovir Lamivudine Dolutegravir	1	No														Yes	Hypertension	No						No				Yes	Once every 2 months	Once every 2 months	Trained nurse	No	No		Injections	Mix of swallowing and injection	Swallowing pills only	No
KBTH	238	Female	58	Divorced	Junior high school/Middle School	Employed/Self-employed	15	15	Tenofovir Lamivudine Dolutegravir	1	No														Yes	Hypertension	No						No				Yes	Once every 2 months	Once every 2 months	Trained nurse	No	Yes		Injections	Mix of swallowing and injection	Swallowing pills only	No
KBTH	240	Female	32	Cohabiting	Primary	Unemployed	5	5	Tenofovir Lamivudine Dolutegravir	1	No														No		No						No				Yes	Once every 6 months	Once every 2 months	Trained nurse	No	No		Swallowing pills only	Injections	Mix of swallowing and injection	No
KBTH	242	Female	54	Divorced	Junior high school/Middle School	Employed/Self-employed	15	14	Tenofovir Lamivudine Dolutegravir	1	No														No		No						No				No		I don't know	Trained nurse	Not sure	No		Swallowing pills only	Mix of swallowing and injection	Injections
KBTH	244	Male	40	Married	Senior high school	Employed/Self-employed	17	17	Tenofovir Lamivudine Dolutegravir	1	No														Yes	Other co-morbidities	No						No				Yes	Once every 6 months	Once every 2 months	Trained nurse	Yes	Yes		Injections	Mix of swallowing and injection	Swallowing pills only	No
KBTH	246	Female	53	Cohabiting	Junior high school/Middle School	Employed/Self-employed	6	6	Tenofovir Lamivudine Dolutegravir	1	Yes	Others	0	0	0	0	0	0	0	0	0	0	1	I was reacting to the pills	No		No						No				Yes	Once every 2 months	Once every 2 months	Trained nurse	Yes	Yes		Swallowing pills only	Mix of swallowing and injection	Injections	Yes	Concern about the side effects
KBTH	269	Female	49	Widow(er)	Senior high school	Unemployed	19	7	Tenofovir Lamivudine Dolutegravir	1	Yes	Forgot	0	0	0	1	0	0	0	0	0	0	0		No		Yes	Injection		Injections_only	Swallowing_pills_only	Mix_of_swallowing_and_injection	Yes	Hospital/Clinic			Yes	Once every 6 months	Once every 2 months	Trained nurse	Yes	Yes					Yes	Side effects of the injections
KBTH	148	Female	58	Widow(er)	Junior high school/Middle School	Unemployed	7	7	Tenofovir Lamivudine Dolutegravir	1	No														No		No						No				Yes	Once every 2 months	I don't know	Trained nurse	Yes	Yes		Swallowing pills only	Mix of swallowing and injection	Injections	Yes	Dont know how my body is foi
KBTH	261	Female	51	Widow(er)	No education	Employed/Self-employed	11	10	Abacavir Lamivudine Dolutegravir	2	No														No		No						No				Yes	Once every 6 months	Once every 2 months	Trained nurse	No	Yes		Injections	Swallowing pills only	Mix of swallowing and injection	No
KBTH	263	Female	48	Divorced	Junior high school/Middle School	Employed/Self-employed	6	6	Tenofovir Lamivudine Dolutegravir	2	Yes	Forgot	0	0	0	1	0	0	0	0	0	0	0		No		Yes	Injection		Injections_only	Swallowing_pills_only	Mix_of_swallowing_and_injection	Yes	Hospital/Clinic			Yes	Once every 6 months	Once every 2 months	Trained nurse	No	Yes					No
KBTH	265	Female	40	Married	Tertiary	Employed/Self-employed	5	5	Tenofovir Lamivudine Dolutegravir	1	No														No		No						No				Yes	Once every 6 months	Once every 2 months	Trained nurse	Yes	Yes		Injections	Swallowing pills only	Mix of swallowing and injection	Yes	Side effects of the injection
KBTH	154	Female	45	Married	Primary	Employed/Self-employed	14	14	Tenofovir Lamivudine Dolutegravir	1	No														Yes	Hypertension	No						Yes	Hospital/Clinic			Yes	Once every 2 months	Once every 2 months	Trained nurse	Yes	Yes		Injections	Mix of swallowing and injection	Swallowing pills only	Yes	I fear the side effects
KBTH	154	Female	52	Married	Junior high school/Middle School	Employed/Self-employed	12	12	Tenofovir Lamivudine Dolutegravir	1	No														Yes	Hypertension	No						No				Yes	Once every 2 months	Once every 2 months	Trained nurse	No	Yes		Mix of swallowing and injection	Injections	Swallowing pills only	Yes	Fear of the side effects
KBTH	267	Female	52	Divorced	Primary	Employed/Self-employed	18	18	Abacavir Lamivudine Dolutegravir	2	No														No		No						No				Yes	Once every 6 months	Once every 2 months	Trained nurse	Yes	Yes		Injections	Swallowing pills only	Mix of swallowing and injection	No
KBTH	156	Female	48	Single	Primary	Unemployed	14	14	Tenofovir Lamivudine Dolutegravir	1	Yes	Too busy to take	0	0	0	0	0	0	1	0	0	0	0		No		Yes	Injectables		Injections_only	Mix_of_swallowing_and_injection	Swallowing_pills_only	Yes	Friends			Yes	Once every 3 months	I don't know	A trained volunteer	Yes	No					No
KBTH	269	Female	57	Single	Junior high school/Middle School	Employed/Self-employed	15	15	Tenofovir Lamivudine Dolutegravir	1	Yes	Forgot	0	0	0	1	0	0	0	0	0	0	0		Yes	Hypertension	No						No				Yes	Once every 6 months	Once every 2 months	Trained nurse	Yes	Yes		Injections	Swallowing pills only	Mix of swallowing and injection	No
KBTH	271	Female	50	Divorced	Junior high school/Middle School	Employed/Self-employed	2	2	Tenofovir Lamivudine Dolutegravir	2	No														Yes	Hypertension	No						Yes	Hospital/Clinic			Yes	Once every 6 months	Once every 2 months	Trained nurse	Not sure	No		Injections	Swallowing pills only	Mix of swallowing and injection	No
KBTH	373	Female	32	Married	Tertiary	Employed/Self-employed	1	1	Tenofovir Lamivudine Efavirenz	1	No														No		Yes	Injection		Injections_only	Swallowing_pills_only	Mix_of_swallowing_and_injection	Yes	Others	I researched about it		Yes	Once every 6 months	Once every 2 months	Trained nurse	Yes	No					No
KBTH	158	Female	46	Married	Junior high school/Middle School	Employed/Self-employed	13	12	Tenofovir Lamivudine Dolutegravir	1	No														No		Yes	Injectables		Injections_only	Mix_of_swallowing_and_injection	Swallowing_pills_only	Yes	Hospital/Clinic			Yes	Once a month	Once a month	Trained nurse	No	Yes					Yes	Im scared about how my body will react
KBTH	160	Male	60	Single	Junior high school/Middle School	Retired	10	10	Tenofovir Lamivudine Dolutegravir	1	No														No		Yes	Injectable		Injections_only	Swallowing_pills_only	Mix_of_swallowing_and_injection	Yes	Hospital/Clinic			Yes	Once every 2 months	Once every 2 months	Trained nurse	No	No					No
KBTH	275	Female	54	Single	Junior high school/Middle School	Unemployed	19	19	Tenofovir Lamivudine Dolutegravir	2	No														No		No						No				Yes	Once every 6 months	Once every 2 months	Trained nurse	No	Yes		Injections	Swallowing pills only	Mix of swallowing and injection	No
KBTH	162	Female	48	Married	Primary	Unemployed	15	15	Tenofovir Lamivudine Dolutegravir	1	No														Yes	Hypertension	No						No				No		I don't know	Trained nurse	Not sure	No		Mix of swallowing and injection	Swallowing pills only	Injections
KBTH	277	Female	56	Divorced	Junior high school/Middle School	Employed/Self-employed	15	10	Tenofovir Lamivudine Dolutegravir	1	Yes	Forgot	0	0	0	1	0	0	0	0	0	0	0		No		No						No				Yes	Once every 6 months	Once every 2 months	Trained nurse	No	Yes		Injections	Swallowing pills only	Mix of swallowing and injection	No
KBTH	279	Male	34	Single	Senior high school	Unemployed	4	4	Tenofovir Lamivudine Dolutegravir	1	No														No		No						No				Yes	Once every 6 months	Once every 2 months	A trained volunteer	Yes	Yes		Injections	Swallowing pills only	Mix of swallowing and injection	No
KBTH	164	Female	35	Married	Primary	Employed/Self-employed	4	4	Tenofovir Lamivudine Dolutegravir	1	No														No		No						No				Yes	Once every 2 months	Once every 2 months	A trained volunteer	No	Yes		Injections	Mix of swallowing and injection	Swallowing pills only	No
KBTH	281	Female	45	Widow(er)	No education	Employed/Self-employed	8	8	Tenofovir Lamivudine Dolutegravir	1	No														No		No						No				Yes	Once every 6 months	Once every 2 months	Trained nurse	Not sure	Yes		Injections	Swallowing pills only	Mix of swallowing and injection	Yes	Side effects of the injections
KBTH	266	Female	55	Widow(er)	Primary	Employed/Self-employed	9	9	Tenofovir Lamivudine Dolutegravir	1	No														No		No						No				Yes	Once every 3 months	Once every 2 months	A trained volunteer	No	Yes		Swallowing pills only	Mix of swallowing and injection	Injections	Yes	Fear taking injections
KBTH	170	Female	66	Widow(er)	No education	Retired	14	14	Tenofovir Lamivudine Dolutegravir	1	No														Yes	Hypertension	Yes	Injectable		Injections_only	Mix_of_swallowing_and_injection	Swallowing_pills_only	No				Yes		I don't know	Trained nurse	Yes	No					Yes	The side effects
KBTH	272	Male	48	Married	Tertiary	Employed/Self-employed	7	7	Tenofovir Lamivudine Dolutegravir	1	No														No		No						No				Not sure		Once every 2 months	Trained nurse	Not sure	No		Swallowing pills only	Mix of swallowing and injection	Injections
KBTH	274	Female	44	Married	Primary	Employed/Self-employed	14	14	Tenofovir Lamivudine Dolutegravir	1	Yes	Forgot	0	0	0	1	0	0	0	0	0	0	0		Yes	Hypertension	No						No				Yes	Once every 2 months	Once a month	Trained nurse	No	Yes		Injections	Mix of swallowing and injection	Swallowing pills only	Yes	Concern about the side effects
KBTH	276	Female	53	Married	No education	Employed/Self-employed	20	19	Tenofovir Lamivudine Dolutegravir	1	Yes	Forgot	0	0	0	1	0	0	0	0	0	0	0		No		Yes	Injectable		Swallowing_pills_only	Mix_of_swallowing_and_injection	Injections_only	Yes	Friends			Not sure		I don't know	Trained nurse	Not sure	No
KBTH	283	Female	47	Widow(er)	No education	Employed/Self-employed	17	17	Tenofovir Lamivudine Dolutegravir	1	No														No		Yes	Injection		Injections_only	Swallowing_pills_only	Mix_of_swallowing_and_injection	Yes	Hospital/Clinic			Yes	Once every 6 months	Once every 2 months	A trained volunteer	No	Yes					No
KBTH	278	Female	60	Married	No education	Unemployed	7	7	Tenofovir Lamivudine Dolutegravir	1	No														No		Yes	Injectables		Swallowing_pills_only	Injections_only	Mix_of_swallowing_and_injection	Yes	Hospital/Clinic			Yes		Once every 2 months	Trained nurse	No	Yes					No
KBTH	282	Female	52	Single	Junior high school/Middle School	Employed/Self-employed	15	14	Tenofovir Lamivudine Dolutegravir	1	No														Yes	Hypertension	Yes	Injectables		Injections_only	Mix_of_swallowing_and_injection	Swallowing_pills_only	Yes	Hospital/Clinic			Yes	Once every 2 months	Once every 2 months	Trained nurse	No	Yes					Yes	It might be too expensive for me to afford
KBTH	285	Female	55	Married	Junior high school/Middle School	Employed/Self-employed	15	15	Tenofovir Lamivudine Dolutegravir	1	No														No		Yes	Injection		Injections_only	Swallowing_pills_only	Mix_of_swallowing_and_injection	Yes	Hospital/Clinic			Yes	Once every 6 months	Once every 2 months	Trained nurse	Yes	Yes					No
KBTH	287	Female	63	Widow(er)	Primary	Employed/Self-employed	19	18	Tenofovir Lamivudine Dolutegravir	2	No														Yes	Diabetes mellitus	No						No				Yes	Once every 6 months	Once every 2 months	Trained nurse	No	Yes		Injections	Swallowing pills only	Mix of swallowing and injection	No
KBTH	284	Female	59	Divorced	No education	Employed/Self-employed	8	8	Abacavir Lamivudine Dolutegravir	2	No														No		No						No				Yes	Once every 2 months	Once every 2 months	Trained nurse	No	No		Mix of swallowing and injection	Swallowing pills only	Injections	Yes	Generally afraid of taking injections
KBTH	289	Male	59	Married	Junior high school/Middle School	Employed/Self-employed	15	25	Tenofovir Lamivudine Dolutegravir	1	No														Yes	Hypertension	No						Yes	Hospital/Clinic			Yes	Once every 6 months	I don't know	Trained nurse	No	Yes		Injections	Swallowing pills only	Mix of swallowing and injection	No
KBTH	291	Male	43	Married	Tertiary	Employed/Self-employed	7	7	Tenofovir Lamivudine Dolutegravir	2	Yes	Too busy to take	0	0	0	0	0	0	1	0	0	0	0		No		No						No				Yes	Once every 3 months	Once every 2 months	A trained volunteer	Yes	Yes		Swallowing pills only	Injections	Mix of swallowing and injection	Yes	Side effects of the injections,
KBTH	293	Female	61	Married	Primary	Unemployed	1	1	Tenofovir Lamivudine Dolutegravir	2	No														Yes	Hypertension	No						No				Yes	Once every 6 months	Once every 2 months	Trained nurse	No	Yes		Injections	Swallowing pills only	Mix of swallowing and injection	No
KBTH	286	Female	63	Divorced	Junior high school/Middle School	Employed/Self-employed	11	11	Tenofovir Lamivudine Dolutegravir	1	No														No		No						No				No		I don't know	Trained nurse	Not sure	No		Swallowing pills only	Mix of swallowing and injection	Injections
KBTH	288	Male	48	Married	Senior high school	Employed/Self-employed	9	9	Tenofovir Lamivudine Dolutegravir	1	No														No		No						No				Yes	Once every 2 months	Once every 2 months	Trained nurse	Yes	Yes		Injections	Mix of swallowing and injection	Swallowing pills only	No
KBTH	295	Female	73	Divorced	Primary	Unemployed	17	17	Tenofovir Lamivudine Dolutegravir	1	No														Yes	Hypertension	No						No				Yes	Once every 6 months	Once every 2 months	Trained nurse	No	Yes		Injections	Swallowing pills only	Mix of swallowing and injection	No
KBTH	297	Female	52	Cohabiting	Junior high school/Middle School	Employed/Self-employed	6	5	Tenofovir Lamivudine Dolutegravir	1	No														No		No						No				No		I don't know	Trained nurse	No	No		Swallowing pills only	Injections	Mix of swallowing and injection	Yes	I’m not interested in the injections
KBTH	299	Female	52	Single	No education	Employed/Self-employed	18	17	Tenofovir Lamivudine Dolutegravir	1	No														No		No						No				No		I don't know	Trained nurse	No	No		Swallowing pills only	Injections	Mix of swallowing and injection	No
KBTH	290	Female	42	Married	Senior high school	Employed/Self-employed	7	7	Tenofovir Lamivudine Dolutegravir	1	No														No		No						No				Yes	Once every 2 months	Once every 2 months	Trained nurse	No	Yes		Injections	Mix of swallowing and injection	Swallowing pills only	Yes	Side effects
KBTH	292	Female	42	Married	Junior high school/Middle School	Employed/Self-employed	3	3	Tenofovir Lamivudine Dolutegravir	1	No														Yes	Hypertension	No						No				Yes	Once every 2 months	Once every 2 months	Trained nurse	Yes	Yes		Injections	Mix of swallowing and injection	Swallowing pills only	No
KBTH	294	Male	49	Married	Senior high school	Employed/Self-employed	14	12	Tenofovir Lamivudine Dolutegravir	1	No														No		Yes	Injectables		Injections_only	Mix_of_swallowing_and_injection	Swallowing_pills_only	Yes	Social media			Yes	Once every 2 months	Once every 2 months	Trained nurse	Yes	Yes					No
KBTH	296	Female	61	Married	Junior high school/Middle School	Employed/Self-employed	12	12	Tenofovir Lamivudine Dolutegravir	1	No														Yes	Hypertension	No						No				Yes	Once every 2 months	Once every 2 months	Trained nurse	Yes	Yes					No
KBTH	300	Female	49	Widow(er)	Junior high school/Middle School	Unemployed	2	2	Tenofovir Lamivudine Dolutegravir	1	No														No		No						No				Yes	Once every 2 months	Once every 2 months	Trained nurse	Yes	Yes		Injections	Mix of swallowing and injection	Swallowing pills only	Yes	Dont know how the side effects will be like
KBTH	302	Female	49	Divorced	Junior high school/Middle School	Unemployed	10	10	Tenofovir Lamivudine Dolutegravir	1	No														Yes	Hypertension	No						No				No		I don't know	Trained nurse	Not sure	No		Swallowing pills only	Mix of swallowing and injection	Injections
KBTH	304	Male	48	Married	Senior high school	Employed/Self-employed	5	5	Abacavir Lamivudine Dolutegravir	2	No														Yes	Hypertension	No						No				Yes	Once every 2 months	Once every 2 months	Trained nurse	Yes	Yes		Injections	Mix of swallowing and injection	Swallowing pills only
KBTH	306	Female	60	Widow(er)	Junior high school/Middle School	Unemployed	11	11	Tenofovir Lamivudine Dolutegravir	1	No														No		Yes	Injectables		Swallowing_pills_only	Mix_of_swallowing_and_injection	Injections_only	Yes	Hospital/Clinic			Yes	Once a month	Once a month	Trained nurse	No	Yes					No
KBTH	308	Female	50	Married	Senior high school	Employed/Self-employed	16	14	Tenofovir Lamivudine Dolutegravir	2	No														No		Yes	Injectable		Injections_only	Mix_of_swallowing_and_injection	Swallowing_pills_only	Yes	Hospital/Clinic			Yes	Once every 2 months	Once every 2 months	Trained nurse	No	Yes					No
KBTH	310	Female	43	Married	Tertiary	Employed/Self-employed	11	11	Tenofovir Lamivudine Dolutegravir	1	No														No		Yes	Injectable		Injections_only	Mix_of_swallowing_and_injection	Swallowing_pills_only	Yes	Hospital/Clinic			Yes	Once every 3 months	Once every 2 months	Trained nurse	Yes	Yes					No
KBTH	312	Female	39	Single	Junior high school/Middle School	Employed/Self-employed	1	1	Tenofovir Lamivudine Dolutegravir	1	No														No		No						No				Yes	Once every 2 months	Once every 2 months	Trained nurse	No	Yes		Injections	Mix of swallowing and injection	Swallowing pills only	No
KBTH	314	Female	37	Married	Senior high school	Employed/Self-employed	11	11	Tenofovir Lamivudine Dolutegravir	1	No														No		No						No				Yes	Once every 2 months	Once every 2 months	Trained nurse	Yes	Yes		Injections	Mix of swallowing and injection	Swallowing pills only	No
KBTH	301	Male	45	Single	No education	Employed/Self-employed	17	15	Tenofovir Lamivudine Dolutegravir	1	No														No		No						No				Yes	Once every 3 months	Once a month	A trained volunteer	Yes	Yes		Injections	Swallowing pills only	Mix of swallowing and injection	No
KBTH	316	Female	53	Single	Primary	Unemployed	15	14	Tenofovir Lamivudine Dolutegravir		No														Yes	Other co-morbidities	Yes	Injectables		Injections_only	Mix_of_swallowing_and_injection	Swallowing_pills_only	Yes	Friends			Yes	Once every 2 months	Once every 2 months	A trained volunteer	Yes	No					No
KBTH	318	Male	55	Married	Junior high school/Middle School	Employed/Self-employed	19	19	Tenofovir Lamivudine Dolutegravir	1	No														No		No						No				Yes	Once every 3 months	Once every 2 months	Trained nurse	No	Yes		Injections	Mix of swallowing and injection	Swallowing pills only	No
KBTH	303	Male	44	Married	Senior high school	Employed/Self-employed	11	10	Tenofovir Lamivudine Dolutegravir	1	No														Yes	Hypertension	No						No				Yes	Once every 6 months	Once every 2 months	Trained nurse	Yes	Yes		Swallowing pills only	Injections	Mix of swallowing and injection	Yes	Side effects of the injections
KBTH	320	Female	49	Married	No education	Unemployed	5	5	Tenofovir Lamivudine Dolutegravir	1	No														No		No						No				Yes		Once a month	Trained nurse	Yes	No		Swallowing pills only	Mix of swallowing and injection	Injections	Yes	Afraid of the side effects
KBTH	305	Male	50	Married	Tertiary	Employed/Self-employed	1	1	Tenofovir Lamivudine Dolutegravir	1	No														Yes	Hypertension	No						No				Yes	Once every 6 months	Once every 2 months	Trained nurse	Yes	Yes		Injections	Swallowing pills only	Mix of swallowing and injection	Yes	The effectiveness, side effects
KBTH	322	Female	56	Married		Retired	12	12	Tenofovir Lamivudine Dolutegravir	1	No														No		No						Yes	Hospital/Clinic			Yes	Once every 2 months	Once every 2 months	Trained nurse	Yes	No		Injections	Mix of swallowing and injection	Swallowing pills only	No
KBTH	307	Female	66	Widow(er)	Junior high school/Middle School	Employed/Self-employed	12	11	Tenofovir Lamivudine Dolutegravir	2	No														Yes	Diabetes mellitus	No						No				Yes	Once every 6 months	Once every 2 months	Trained nurse	No	Yes		Injections	Swallowing pills only	Mix of swallowing and injection	No
KBTH	309	Female	42	Divorced	No education	Employed/Self-employed	15	15	Tenofovir Lamivudine Dolutegravir	1	No														No		Yes	Injection		Injections_only	Swallowing_pills_only	Mix_of_swallowing_and_injection	Yes	Others	Family		Yes	Once every 6 months	Once every 2 months	Trained nurse	Yes	Yes					No
KBTH	311	Female	60	Divorced	No education	Employed/Self-employed	8	8	Tenofovir Lamivudine Dolutegravir	1	No														No		No						No				Yes	Once every 6 months	Once every 2 months	Trained nurse	No	Yes		Injections	Swallowing pills only	Mix of swallowing and injection	No
KBTH	313	Female	49	Single	Junior high school/Middle School	Employed/Self-employed	11	11	Tenofovir Lamivudine Dolutegravir	1	No														No		No						No				Yes	Once every 6 months	Once every 2 months	Trained nurse	No	No		Injections	Swallowing pills only	Mix of swallowing and injection	Yes	I’m concern about it’s been effective
KBTH	324	Female	45	Married	Senior high school	Employed/Self-employed	8	8	Tenofovir Lamivudine Dolutegravir	1	No														No		No						No				Yes	Once every 2 months	Once every 2 months	Trained nurse	No	Yes		Swallowing pills only	Mix of swallowing and injection	Injections	No
KBTH	326	Male	56	Married	Junior high school/Middle School	Employed/Self-employed	16	14	Tenofovir Lamivudine Dolutegravir	1	No														Yes	Hypertension	No						No				Yes	Once every 2 months	Once every 2 months	Trained nurse	No	No					No
KBTH	328	Male	48	Married	Junior high school/Middle School	Employed/Self-employed	6	6	Abacavir Lamivudine Dolutegravir	2	No														No		Yes	Injectable		Injections_only	Mix_of_swallowing_and_injection	Swallowing_pills_only	Yes	Hospital/Clinic			Yes	Once every 3 months	Once every 2 months	Trained nurse	Yes	Yes					No
KBTH	315	Female	54	Single	Junior high school/Middle School	Unemployed	11	10	Tenofovir Lamivudine Dolutegravir	1	No														No		No						No				Yes	Once every 6 months	I don't know	Trained nurse	No	No		Injections	Swallowing pills only	Mix of swallowing and injection	No
KBTH	317	Female	51	Cohabiting	No education	Employed/Self-employed	13	13	Tenofovir Lamivudine Dolutegravir	1	No														No		No						No				Yes	Once every 6 months	Once every 2 months	Trained nurse	Yes	Yes		Injections	Swallowing pills only	Mix of swallowing and injection	No
KBTH	330	Male	52	Single	Junior high school/Middle School	Employed/Self-employed	7	4	Tenofovir Lamivudine Dolutegravir	1	Yes	Forgot	0	0	0	1	0	0	0	0	0	0	0		Yes	Hypertension	Yes	injectable		Swallowing_pills_only	Mix_of_swallowing_and_injection	Injections_only	Yes	Television			Yes	Once a month	Once a month	Trained nurse	Not sure	Yes					Yes	Side effects
KBTH	332	Female	66	Widow(er)	Tertiary	Retired	10	9	Tenofovir Lamivudine Dolutegravir	1	No														Yes	Hypertension	Yes	Injectable		Injections_only	Mix_of_swallowing_and_injection	Swallowing_pills_only	Yes	Hospital/Clinic			Yes	Once every 2 months	Once every 2 months	Trained nurse	Yes	Yes					Yes	The side effects
KBTH	334	Female	55	Married	Junior high school/Middle School	Employed/Self-employed	15	9	Tenofovir Lamivudine Dolutegravir	1	No														Yes	Other co-morbidities	Yes	Injectables		Injections_only	Mix_of_swallowing_and_injection	Swallowing_pills_only	Yes	Hospital/Clinic			Yes	Once every 2 months	Once every 2 months	Trained nurse	Yes	Yes					No
KBTH	319	Male	56	Single	Primary	Employed/Self-employed	16	16	Tenofovir Lamivudine Dolutegravir	2	No														No		No						No				Yes	Once every 6 months	Once every 2 months	Trained nurse	Not sure	Yes		Injections	Swallowing pills only	Mix of swallowing and injection	No
KBTH	336	Female	49	Single	Junior high school/Middle School	Employed/Self-employed	19	14	Tenofovir Lamivudine Dolutegravir	1	No														Yes	Hypertension	No						No				Not sure		Once every 2 months	Trained nurse	Yes	Yes		Mix of swallowing and injection	Injections	Swallowing pills only	Yes	The side effects of the injections
KBTH	321	Female	17	Single	Senior high school	Student	12	12	Tenofovir Lamivudine Dolutegravir	1	No														No		No						No				Yes	Once every 2 months	Once every 2 months	Trained nurse	Not sure	No		Injections	Mix of swallowing and injection	Swallowing pills only	Yes	Afraid of the side Effects
338	322	Female	17	Single	Senior high school	Student	5	5	Tenofovir Lamivudine Dolutegravir	1	No														No		No						No				Yes	Once every 2 months	Once every 2 months	Trained nurse	Yes	No		Injections	Mix of swallowing and injection	Swallowing pills only	No
KBTH	323	Female	19	Single	No education	Unemployed	1	1	Tenofovir Lamivudine Dolutegravir	1	No														No		No						No				Yes	Once every 2 months	Once every 2 months	Trained nurse	No	No		Injections	Mix of swallowing and injection	Swallowing pills only	Yes	Dont know what the side effects would be like.
KBTH	340	Male	24	Single	Senior high school	Employed/Self-employed	16	16	Tenofovir Lamivudine Dolutegravir	1	No														No		No						No				Yes	Once every 2 months	Once every 2 months	Trained nurse	No	Yes		Injections	Mix of swallowing and injection	Swallowing pills only	Yes	Nervous about the side effects
KBTH	342	Male	16	Single	Junior high school/Middle School	Student	10	10	Tenofovir Lamivudine Dolutegravir	1	No														No		No						No				Yes	Once every 2 months	Once every 2 months	Trained nurse	No	Yes		Mix of swallowing and injection	Injections	Swallowing pills only	No
KBTH	346	Male	19	Single	Senior high school	Student	10	7	Tenofovir Lamivudine Dolutegravir	1	No														No		No						No				Yes	Once every 2 months	Once every 2 months	Trained nurse	No	No		Injections	Mix of swallowing and injection	Swallowing pills only	No
KBTH	348	Male	18	Single	Senior high school	Student	14	11	Tenofovir Lamivudine Dolutegravir	1	No														Yes	Other co-morbidities	No						No				Yes	Once every 6 months	Once every 2 months	Trained nurse	No	No		Injections	Mix of swallowing and injection	Swallowing pills only	No
KBTH	350	Female	19	Single	Tertiary	Student	7	2	Tenofovir Lamivudine Dolutegravir	1	Yes	Too busy to take	0	0	0	0	0	0	1	0	0	0	0		No		No						No				No		I don't know	Trained nurse	Not sure	No		Swallowing pills only	Mix of swallowing and injection	Injections
KBTH	352	Male	23	Single	Tertiary	Student	2	2	Tenofovir Lamivudine Dolutegravir	1	No														No		No						Yes	Social media			Yes	Once every 2 months	Once every 2 months	Trained nurse	No	Yes					No
KBTH	354	Male	18	Single	Senior high school	Student	16	16	Tenofovir Lamivudine Dolutegravir	1	No														No		No						Yes	Hospital/Clinic			Yes	Once every 2 months	Once every 2 months	Trained nurse	No	Yes		Injections	Mix of swallowing and injection	Swallowing pills only	No
KBTH	321	Male	17	Single	Junior high school/Middle School	Student	16	16	Tenofovir Lamivudine Dolutegravir	2	No														No		No						Yes	Hospital/Clinic			Yes	Once every 6 months	Once every 2 months	Trained nurse	Yes	No		Injections	Swallowing pills only	Mix of swallowing and injection	No
KBTH	325	Male	22	Single	Tertiary	Student	18	17	Tenofovir Lamivudine Dolutegravir	1	Yes	Forgot	0	0	0	1	0	0	0	0	0	0	0		No		No						No				Yes	Once every 6 months	Once every 2 months	Trained nurse	Yes	Yes		Injections	Swallowing pills only	Mix of swallowing and injection	Yes	Side effects of the injectables
KBTH	327	Female	28	Single	Tertiary	Employed/Self-employed	5	5	Tenofovir Lamivudine Dolutegravir	1	No														No		No						No				Yes	Once every 6 months	Once every 2 months	Trained nurse	Yes	No		Injections	Swallowing pills only	Mix of swallowing and injection	Yes	Side effects of the injectables , if it will really work effectively
KBTH	329	Male	17	Single	Senior high school	Student	16	14	Tenofovir Lamivudine Dolutegravir	1	No														No		No						No				Yes	Once every 6 months	Once every 2 months	Trained nurse	No	Yes		Injections	Swallowing pills only	Mix of swallowing and injection	No
KBTH	331	Female	22	Single	Tertiary	Employed/Self-employed	17	17	Tenofovir Lamivudine Dolutegravir	1	Yes	Forgot	0	0	0	1	0	0	0	0	0	0	0		No		Yes	Injection		Injections_only	Swallowing_pills_only	Mix_of_swallowing_and_injection	Yes	Others	AIDS conference		Yes	Once every 6 months	Once every 2 months	Trained nurse	No	Yes					Yes	I’m concern it may come with severe side effects
KBTH	333	Female	23	Single	Senior high school	Unemployed	3	3	Tenofovir Lamivudine Dolutegravir	1	Yes	Forgot	0	0	0	1	0	0	0	0	0	0	0		No		No						No				Yes	Once every 6 months	Once every 2 months	Trained nurse	No	No		Injections	Swallowing pills only	Mix of swallowing and injection	No
KBTH	335	Male	21	Single	Tertiary	Student	21	21	Tenofovir Lamivudine Dolutegravir	1	Yes	Ran out of pills	1	0	0	0	0	0	0	0	0	0	0		No		No						No				Yes	Once every 6 months	Once every 2 months	Trained nurse	Yes	Yes		Injections	Swallowing pills only	Mix of swallowing and injection	No
KBTH	337	Male	28	Single	Junior high school/Middle School	Employed/Self-employed	5	5	Tenofovir Lamivudine Dolutegravir	1	No														No		No						No				Yes	Once every 3 months	Once every 2 months	Trained nurse	Yes	Yes		Injections	Swallowing pills only	Mix of swallowing and injection	No
KBTH	339	Male	21	Single	Tertiary	Student	21	21	Tenofovir Lamivudine Dolutegravir	1	No														No		No						No				Yes	Once every 3 months	Once every 2 months	Trained nurse	Yes	Yes		Injections	Swallowing pills only	Mix of swallowing and injection	No
KBTH	341	Female	29	Single	Senior high school	Employed/Self-employed	18	18	Tenofovir Lamivudine Dolutegravir	1	No														No		No						No				Yes	Once every 6 months	Once every 2 months	Trained nurse	Yes	Yes		Injections	Swallowing pills only	Mix of swallowing and injection	Yes	Side of the injectables,
KBTH	343	Female	33	Married	Senior high school	Employed/Self-employed	18	18	Tenofovir Lamivudine Dolutegravir		No														No		No						No				Yes	Once every 6 months	Once every 2 months	A trained volunteer	Yes	No		Injections	Swallowing pills only	Mix of swallowing and injection	No
KBTH	345	Female	21	Single	Tertiary	Student	6	6	Tenofovir Lamivudine Dolutegravir	1	Yes	Too busy to take	0	0	0	0	0	0	1	0	0	0	0		No		No						No				Yes	Once every 6 months	Once every 2 months	Trained nurse	Yes	No		Injections	Swallowing pills only	Mix of swallowing and injection	Yes	I’m concern it’s been effective, side effects such as lost of weight , headaches
KBTH	347	Male	23	Single	Tertiary	Employed/Self-employed	21	21	Tenofovir Lamivudine Dolutegravir	1	No														No		No						No				Yes	Once every 6 months	Once every 2 months	A trained volunteer	Yes	Yes		Injections	Swallowing pills only	Mix of swallowing and injection	Yes	I’m concern about the side effects
KBTH	349	Female	23	Cohabiting	Primary	Employed/Self-employed	2	2	Tenofovir Lamivudine Dolutegravir	1	No														No		No						No				Yes	Once every 6 months	Once every 2 months	Trained nurse	Not sure	Yes		Injections	Swallowing pills only	Mix of swallowing and injection	Yes	Generally I’m scared of injections
KBTH	356	Female	20	Single	Junior high school/Middle School	Employed/Self-employed	7	7	Tenofovir Lamivudine Dolutegravir	1	No														No		No						No				Yes	Once every 2 months	Once every 2 months	A trained volunteer	Yes	No		Injections	Mix of swallowing and injection	Swallowing pills only	No
KBTH	358	Male	23	Single	Senior high school	Employed/Self-employed	7	7	Tenofovir Lamivudine Dolutegravir	1	Yes	Forgot	0	0	0	1	0	0	0	0	0	0	0		No		No						No				Yes	Once a month	Once a month	Trained nurse	Yes	Yes		Injections	Mix of swallowing and injection	Swallowing pills only	Yes	Scared of niddle pricks
KBTH	360	Male	21	Single	Tertiary	Student	6	6	Tenofovir Lamivudine Dolutegravir	1	No														No		No						No				Yes	Once every 2 months	Once every 2 months	Trained nurse	No	No		Mix of swallowing and injection	Injections	Swallowing pills only	Yes	Dont know the side effects
KBTH	362	Female	22	Single	Senior high school	Employed/Self-employed	15	15	Tenofovir Lamivudine Dolutegravir	1	No														No		No						No				Not sure		Once a month	Trained nurse	No	No		Swallowing pills only	Mix of swallowing and injection	Injections	Yes	I dont like injection
KBTH	364	Female	19	Single	Junior high school/Middle School	Employed/Self-employed	15	15	Tenofovir Lamivudine Dolutegravir	1	No														No		No						Yes	Hospital/Clinic			No		I don't know	Trained nurse	Not sure	No		Mix of swallowing and injection	Swallowing pills only	Injections
KBTH	351	Female	23	Single	Junior high school/Middle School	Unemployed	4	4	Tenofovir Lamivudine Dolutegravir	2	Yes	Was too ill	0	1	0	0	0	0	0	0	0	0	0		No		No						No				Yes	Once every 6 months	Once every 2 months	Trained nurse	Yes	No		Injections	Swallowing pills only	Mix of swallowing and injection	No
KBTH	353	Female	18	Single	Junior high school/Middle School	Student	8	8	Tenofovir Lamivudine Dolutegravir	1	Yes	Forgot	0	0	0	1	0	0	0	0	0	0	0		No		No						No				No		I don't know	Trained nurse	Not sure	No		Swallowing pills only	Injections	Mix of swallowing and injection	No
KBTH	355	Male	18	Single	Senior high school	Student	16	16	Tenofovir Lamivudine Dolutegravir	1	No														No		Yes	INJECTION		Injections_only	Swallowing_pills_only	Mix_of_swallowing_and_injection	Yes	Hospital/Clinic			Yes	Once every 6 months	Once every 2 months	Trained nurse	No	No					Yes	IM CONCERN OF ITS BEEN EFFECTIVE SINCE ITS NEW TO US
KBTH	357	Female	24	Single	Senior high school	Employed/Self-employed	0.25	0.25	Tenofovir Lamivudine Dolutegravir	1	Yes	Forgot	0	0	0	1	0	0	0	0	0	0	0		No		No						No				Yes	Once every 6 months	Once every 2 months	Trained nurse	Yes	Yes		Injections	Swallowing pills only	Mix of swallowing and injection	No
KBTH	359	Male	18	Single	Junior high school/Middle School	Student	17	17	Tenofovir Lamivudine Dolutegravir	1	No														No		No						No				Yes	Once every 6 months	Once every 2 months	Trained nurse	Yes	Yes		Injections	Swallowing pills only	Mix of swallowing and injection	No
KBTH	374	Male	22	Single	Senior high school	Student	8	7	Tenofovir Lamivudine Dolutegravir	1	No														No		No						No				Yes	Once every 2 months	Once every 2 months	Trained nurse	Yes	No		Injections	Mix of swallowing and injection	Swallowing pills only	No
KBTH	376	Male	17	Single	Senior high school	Student	10	10	Tenofovir Lamivudine Dolutegravir	1	Yes	Too busy to take Forgot	0	0	0	1	0	0	1	0	0	0	0		No		No						Yes	Hospital/Clinic			Yes	Once every 2 months	Once every 2 months	Trained nurse	Yes	No		Injections	Swallowing pills only	Mix of swallowing and injection	No
KBTH	378	Female	18	Single	Senior high school	Student	10	10	Tenofovir Lamivudine Dolutegravir	2	No														No		No						No				Yes	Once every 2 months	Once every 2 months	Trained nurse	No	No		Injections	Mix of swallowing and injection	Swallowing pills only	No
KBTH	380	Female	23	Single	Tertiary	Student	3	3	Tenofovir Lamivudine Dolutegravir	1	No														No		No						No				Yes	Once every 2 months	Once every 2 months	Trained nurse	Yes	Yes		Injections	Mix of swallowing and injection	Swallowing pills only	No
KBTH	361	Male	21	Single	Senior high school	Student	21	21	Tenofovir Lamivudine Dolutegravir	1	No														No		No						No				Yes	Once a month	Once every 2 months	Trained nurse	No	No		Swallowing pills only	Injections	Mix of swallowing and injection	No
KBTH	363	Female	17	Single	Junior high school/Middle School	Student	6	6	Tenofovir Lamivudine Dolutegravir	1	No														No		No						Yes	Hospital/Clinic			Yes	Once every 6 months	Once every 2 months	Trained nurse	Yes	Yes		Injections	Swallowing pills only	Mix of swallowing and injection	No
KBTH	365	Male	20	Single	Senior high school	Student	20	20	Tenofovir Lamivudine Dolutegravir	1	No														No		No						No				Yes	Once every 3 months	Once every 2 months	Trained nurse	No	Yes		Injections	Swallowing pills only	Mix of swallowing and injection	No
KBTH	367	Male	17	Single	Senior high school	Student	17	17	Tenofovir Lamivudine Dolutegravir	1	No														No		Yes	INJECTABLES		Injections_only	Swallowing_pills_only	Mix_of_swallowing_and_injection	Yes	Hospital/Clinic			Yes	Once every 6 months	Once every 2 months	Trained nurse	No	No					No
KBTH	369	Female	21	Single	Tertiary	Student	8	8	Tenofovir Lamivudine Dolutegravir	1	No														No		No						No				Yes	Once every 6 months	I don't know	Trained nurse	No	Yes		Injections	Swallowing pills only	Mix of swallowing and injection	Yes	I AM CONCERN OF IT BEEN EFFECTIVE
KBTH	373	Female	17	Single	Senior high school	Student	17	17	Tenofovir Lamivudine Dolutegravir	1	No														No		No						No				Yes	Once every 6 months	I don't know	Trained nurse	No	No		Swallowing pills only	Injections	Mix of swallowing and injection	Yes	SIDE EFFECTS OF THE INJECTABLES AND THE BENEFITS OF THE INJECTABLES
KBTH	375	Male	20	Single	Tertiary	Student	9	9	Abacavir Lamivudine Dolutegravir	2	No														No		Yes	INJECTION		Injections_only	Swallowing_pills_only	Mix_of_swallowing_and_injection	Yes	Others	INTERNET		Yes	Once every 6 months	Once every 2 months	Trained nurse	Yes	Yes					Yes	NONE
KBTH	377	Female	20	Single	Senior high school	Student	9	9	Tenofovir Lamivudine Dolutegravir	1	No														No		Yes	INJECTIONS		Swallowing_pills_only	Injections_only	Mix_of_swallowing_and_injection	Yes	Hospital/Clinic			No		I don't know	Trained nurse	No	No					No
KBTH	379	Female	20	Single	Senior high school	Student	3	3	Tenofovir Lamivudine Dolutegravir	1	No														No		No						No				Yes	Once every 6 months	Once every 2 months	Trained nurse	Yes	No		Injections	Swallowing pills only	Mix of swallowing and injection	No
KBTH	381	Female	23	Single	Primary	Unemployed	14	14	Tenofovir Lamivudine Dolutegravir	1	Yes	Forgot	0	0	0	1	0	0	0	0	0	0	0		No		No						No				Yes	Once every 6 months	Once every 2 months	Trained nurse	No	No		Injections	Swallowing pills only	Mix of swallowing and injection	No
KBTH	383	Female	19	Single	Senior high school	Student	14	14	Tenofovir Lamivudine Dolutegravir	1	Yes	Forgot	0	0	0	1	0	0	0	0	0	0	0		No		Yes	INJECTION		Injections_only	Swallowing_pills_only	Mix_of_swallowing_and_injection	Yes	Hospital/Clinic			Yes	Once every 6 months	Once every 2 months	Trained nurse	No	No					No
KBTH	385	Female	17	Single	Senior high school	Student	14	14	Tenofovir Lamivudine Dolutegravir	1	Yes	Forgot	0	0	0	1	0	0	0	0	0	0	0		No		No						No				Yes	Once every 6 months	Once every 2 months	Trained nurse	Yes	No		Injections	Swallowing pills only	Mix of swallowing and injection	No

## Sheet: group_kn4ct82
If on other medications, what are they?	_index	_parent_table_name	_parent_index	_submission__id	_submission__uuid	_submission__submission_time	_submission__validation_status	_submission__notes	_submission__status	_submission__submitted_by	_submission___version__	_submission__tags
Afidipine	1	Questionnaire on Long Acting Injectable:- Patient 1	8	253972988	afa5d70d-63a6-4ec2-b6dd-8e987cc6f135	2023-07-19 09:50:24			submitted_via_web		vR2injQWPngzWtx2z52yAg
Lisinopril	2	Questionnaire on Long Acting Injectable:- Patient 1	12	253977641	84a96f5f-de04-4529-8a76-84748f896628	2023-07-19 10:08:36			submitted_via_web		vR2injQWPngzWtx2z52yAg
Amlodipine	3	Questionnaire on Long Acting Injectable:- Patient 1	14	253978819	97e881de-b91c-4242-a483-dbdf84d955da	2023-07-19 10:12:36			submitted_via_web		vR2injQWPngzWtx2z52yAg
Amlodipine	4	Questionnaire on Long Acting Injectable:- Patient 1	23	253992500	4cbeafaf-9669-46b6-9ee2-836dc4adefa6	2023-07-19 10:59:22			submitted_via_web		vR2injQWPngzWtx2z52yAg
Amlodipine	5	Questionnaire on Long Acting Injectable:- Patient 1	24	253992502	cbc8adfa-0dd4-4d1d-8f7f-7516cc6f8f50	2023-07-19 10:59:23			submitted_via_web		vR2injQWPngzWtx2z52yAg
kinapril	6	Questionnaire on Long Acting Injectable:- Patient 1	24	253992502	cbc8adfa-0dd4-4d1d-8f7f-7516cc6f8f50	2023-07-19 10:59:23			submitted_via_web		vR2injQWPngzWtx2z52yAg
Codioma	7	Questionnaire on Long Acting Injectable:- Patient 1	25	253992506	895bd86c-04e3-4bf8-b55e-5f95b4a63758	2023-07-19 10:59:24			submitted_via_web		vR2injQWPngzWtx2z52yAg
Metformin	8	Questionnaire on Long Acting Injectable:- Patient 1	45	254542392	de8779c4-d083-4d54-aae9-95d1a0e2d742	2023-07-21 09:43:06			submitted_via_web		vR2injQWPngzWtx2z52yAg
Liprosil	9	Questionnaire on Long Acting Injectable:- Patient 1	45	254542392	de8779c4-d083-4d54-aae9-95d1a0e2d742	2023-07-21 09:43:06			submitted_via_web		vR2injQWPngzWtx2z52yAg
Renal	10	Questionnaire on Long Acting Injectable:- Patient 1	56	254556289	70ce78f4-18c7-4f4f-ac7c-6303356e5f26	2023-07-21 10:40:54			submitted_via_web		vR2injQWPngzWtx2z52yAg
Metformin	11	Questionnaire on Long Acting Injectable:- Patient 1	60	254557846	7fadbe7c-a8b0-433d-aa61-342ad99d0865	2023-07-21 10:46:15			submitted_via_web		vR2injQWPngzWtx2z52yAg
Insulin	12	Questionnaire on Long Acting Injectable:- Patient 1	60	254557846	7fadbe7c-a8b0-433d-aa61-342ad99d0865	2023-07-21 10:46:15			submitted_via_web		vR2injQWPngzWtx2z52yAg
Nuficart	13	Questionnaire on Long Acting Injectable:- Patient 1	72	254577706	f3a7bbbd-5c30-4a5a-beb1-e21689ba3765	2023-07-21 11:59:08			submitted_via_web		vR2injQWPngzWtx2z52yAg
Amlodipine	14	Questionnaire on Long Acting Injectable:- Patient 1	97	255169167	34442b38-cc05-49bb-957d-d6b4a6d104c3	2023-07-24 10:56:17			submitted_via_web		vR2injQWPngzWtx2z52yAg
Natrilix	15	Questionnaire on Long Acting Injectable:- Patient 1	99	255172067	e77d3846-3a55-4b24-a736-ea8840b36942	2023-07-24 11:07:14			submitted_via_web		vR2injQWPngzWtx2z52yAg
Amlodepine	16	Questionnaire on Long Acting Injectable:- Patient 1	101	255174406	9903f0ad-70ae-4826-aa7c-dbae3cbf2a21	2023-07-24 11:14:27			submitted_via_web		vR2injQWPngzWtx2z52yAg
Amlodiopine	17	Questionnaire on Long Acting Injectable:- Patient 1	106	255182957	90a0a42b-965c-411b-9cb5-f09fb592882b	2023-07-24 11:42:19			submitted_via_web		vR2injQWPngzWtx2z52yAg
Oformin	18	Questionnaire on Long Acting Injectable:- Patient 1	106	255182957	90a0a42b-965c-411b-9cb5-f09fb592882b	2023-07-24 11:42:19			submitted_via_web		vR2injQWPngzWtx2z52yAg
Bendro	19	Questionnaire on Long Acting Injectable:- Patient 1	115	255194967	a82282a3-dc78-4097-8510-9c4f6b6ffb93	2023-07-24 12:19:38			submitted_via_web		vR2injQWPngzWtx2z52yAg
Amlodipine	20	Questionnaire on Long Acting Injectable:- Patient 1	115	255194967	a82282a3-dc78-4097-8510-9c4f6b6ffb93	2023-07-24 12:19:38			submitted_via_web		vR2injQWPngzWtx2z52yAg
Amlodipije	21	Questionnaire on Long Acting Injectable:- Patient 1	117	255197224	3a5efab0-a201-473c-85a7-7908d3b792f3	2023-07-24 12:27:22			submitted_via_web		vR2injQWPngzWtx2z52yAg
Ametripiline	22	Questionnaire on Long Acting Injectable:- Patient 1	132	255721266	41d095f5-87e6-485f-b39e-20f30c0fe324	2023-07-26 11:03:56			submitted_via_web		vR2injQWPngzWtx2z52yAg
Metformin	23	Questionnaire on Long Acting Injectable:- Patient 1	135	255728602	72955b7e-8dac-4757-bc1a-b4fb83d04558	2023-07-26 11:30:33			submitted_via_web		vR2injQWPngzWtx2z52yAg
Lisinopril	24	Questionnaire on Long Acting Injectable:- Patient 1	136	255731116	3b1da344-bfd8-4cf3-ab4e-e1d210b653c6	2023-07-26 11:38:14			submitted_via_web		vR2injQWPngzWtx2z52yAg
amlodipine	25	Questionnaire on Long Acting Injectable:- Patient 1	136	255731116	3b1da344-bfd8-4cf3-ab4e-e1d210b653c6	2023-07-26 11:38:14			submitted_via_web		vR2injQWPngzWtx2z52yAg
Amlodipine	26	Questionnaire on Long Acting Injectable:- Patient 1	138	255733437	eaddbc90-e37c-4c06-85f8-7c3547c21559	2023-07-26 11:46:44			submitted_via_web		vR2injQWPngzWtx2z52yAg
Nifecard	27	Questionnaire on Long Acting Injectable:- Patient 1	148	255744733	f014827b-d091-4988-90df-d1554c706423	2023-07-26 12:26:44			submitted_via_web		vR2injQWPngzWtx2z52yAg
nefidipine	28	Questionnaire on Long Acting Injectable:- Patient 1	148	255744733	f014827b-d091-4988-90df-d1554c706423	2023-07-26 12:26:44			submitted_via_web		vR2injQWPngzWtx2z52yAg
Amlodipine	29	Questionnaire on Long Acting Injectable:- Patient 1	150	255747850	b0ef589b-f604-4042-b00d-0d2c145d9124	2023-07-26 12:37:27			submitted_via_web		vR2injQWPngzWtx2z52yAg
Nefidipine	30	Questionnaire on Long Acting Injectable:- Patient 1	150	255747850	b0ef589b-f604-4042-b00d-0d2c145d9124	2023-07-26 12:37:27			submitted_via_web		vR2injQWPngzWtx2z52yAg
Don't remember the name	31	Questionnaire on Long Acting Injectable:- Patient 1	156	256267246	2ea51bb6-f3bf-4f86-b3aa-e94823487a7f	2023-07-28 09:48:51			submitted_via_web		vR2injQWPngzWtx2z52yAg
Amlodipine	32	Questionnaire on Long Acting Injectable:- Patient 1	161	256271519	70b6d565-5f76-4afb-892c-3611d7a6d1ce	2023-07-28 10:09:14			submitted_via_web		vR2injQWPngzWtx2z52yAg
Lisinopril	33	Questionnaire on Long Acting Injectable:- Patient 1	161	256271519	70b6d565-5f76-4afb-892c-3611d7a6d1ce	2023-07-28 10:09:14			submitted_via_web		vR2injQWPngzWtx2z52yAg
Amlodipine	34	Questionnaire on Long Acting Injectable:- Patient 1	165	256274197	3d1e50ff-83ab-4b54-b22b-39909c763be4	2023-07-28 10:22:35			submitted_via_web		vR2injQWPngzWtx2z52yAg
Metformin	35	Questionnaire on Long Acting Injectable:- Patient 1	165	256274197	3d1e50ff-83ab-4b54-b22b-39909c763be4	2023-07-28 10:22:35			submitted_via_web		vR2injQWPngzWtx2z52yAg
Amlodipine	36	Questionnaire on Long Acting Injectable:- Patient 1	170	256279870	68dce9fd-0637-42a7-8bf9-a6ea79d55aa1	2023-07-28 10:45:47			submitted_via_web		vR2injQWPngzWtx2z52yAg
Atenodor	37	Questionnaire on Long Acting Injectable:- Patient 1	174	256284527	8dd2a2b9-26ec-4b75-926b-977631f88f19	2023-07-28 11:03:57			submitted_via_web		vR2injQWPngzWtx2z52yAg
Atorvastastin	38	Questionnaire on Long Acting Injectable:- Patient 1	178	256289113	c5506ecd-91de-4344-b1d2-b43c4216f495	2023-07-28 11:19:35			submitted_via_web		vR2injQWPngzWtx2z52yAg
Amlodipine	39	Questionnaire on Long Acting Injectable:- Patient 1	180	256291008	a844ab66-f62b-40be-afd6-ba47e0954b8e	2023-07-28 11:28:31			submitted_via_web		vR2injQWPngzWtx2z52yAg
Amlodipine	40	Questionnaire on Long Acting Injectable:- Patient 1	181	256292139	066bc673-45e1-4683-b052-8ccfcd4ef953	2023-07-28 11:32:23			submitted_via_web		vR2injQWPngzWtx2z52yAg
Lisinopril	41	Questionnaire on Long Acting Injectable:- Patient 1	184	256294613	e122018a-b24c-4b43-b547-5c2be19ca806	2023-07-28 11:41:33			submitted_via_web		vR2injQWPngzWtx2z52yAg
Amlodipine	42	Questionnaire on Long Acting Injectable:- Patient 1	187	256299707	106c47b6-3678-4fa4-9764-2ea41013586c	2023-07-28 12:01:32			submitted_via_web		vR2injQWPngzWtx2z52yAg
Amlodipine	43	Questionnaire on Long Acting Injectable:- Patient 1	195	256861164	48abd0a2-42ac-4670-94ea-9e7511bd7fb8	2023-07-31 09:59:06			submitted_via_web		vR2injQWPngzWtx2z52yAg
Bendrof 2.5	44	Questionnaire on Long Acting Injectable:- Patient 1	195	256861164	48abd0a2-42ac-4670-94ea-9e7511bd7fb8	2023-07-31 09:59:06			submitted_via_web		vR2injQWPngzWtx2z52yAg
Renal impairment	45	Questionnaire on Long Acting Injectable:- Patient 1	196	256861438	67987373-899b-4e6f-894e-fc5465c831a9	2023-07-31 10:00:02			submitted_via_web		vR2injQWPngzWtx2z52yAg
Amlodipine	46	Questionnaire on Long Acting Injectable:- Patient 1	200	256867636	70a75e53-a3c9-47d7-9718-cb1e9443ae60	2023-07-31 10:22:35			submitted_via_web		vR2injQWPngzWtx2z52yAg
Amlodipine	47	Questionnaire on Long Acting Injectable:- Patient 1	209	256875174	ac430184-1881-4eb1-a826-7229a738046c	2023-07-31 10:54:32			submitted_via_web		vR2injQWPngzWtx2z52yAg
Amlodipine	48	Questionnaire on Long Acting Injectable:- Patient 1	215	256887094	faad6880-57d6-4553-8713-7da6eeed25b7	2023-07-31 11:40:35			submitted_via_web		vR2injQWPngzWtx2z52yAg
Vitafol	49	Questionnaire on Long Acting Injectable:- Patient 1	215	256887094	faad6880-57d6-4553-8713-7da6eeed25b7	2023-07-31 11:40:35			submitted_via_web		vR2injQWPngzWtx2z52yAg
Lisinopril	50	Questionnaire on Long Acting Injectable:- Patient 1	216	256888811	8ccff82b-5c1a-4ede-a7d1-bb31c584896d	2023-07-31 11:46:54			submitted_via_web		vR2injQWPngzWtx2z52yAg
Stagron	51	Questionnaire on Long Acting Injectable:- Patient 1	216	256888811	8ccff82b-5c1a-4ede-a7d1-bb31c584896d	2023-07-31 11:46:54			submitted_via_web		vR2injQWPngzWtx2z52yAg
Neficard	52	Questionnaire on Long Acting Injectable:- Patient 1	218	256895830	d40561d4-84b9-45cb-b45c-10ccd3907b67	2023-07-31 12:09:56			submitted_via_web		vR2injQWPngzWtx2z52yAg
Stroke	53	Questionnaire on Long Acting Injectable:- Patient 1	231	257400468	da959bb9-a3f1-41a9-a412-d53b09609736	2023-08-02 11:02:17			submitted_via_web		vR2injQWPngzWtx2z52yAg
Forgotten name	54	Questionnaire on Long Acting Injectable:- Patient 1	237	257444251	9a242bd4-cca8-4b37-914e-dd3a8bfbb218	2023-08-02 13:43:31			submitted_via_web		vR2injQWPngzWtx2z52yAg
Lifenipine	55	Questionnaire on Long Acting Injectable:- Patient 1	240	257444269	acca97fd-5f10-473b-9529-3057ad19e8ee	2023-08-02 13:43:34			submitted_via_web		vR2injQWPngzWtx2z52yAg
Lisinopril	56	Questionnaire on Long Acting Injectable:- Patient 1	240	257444269	acca97fd-5f10-473b-9529-3057ad19e8ee	2023-08-02 13:43:34			submitted_via_web		vR2injQWPngzWtx2z52yAg
Nifedipine	57	Questionnaire on Long Acting Injectable:- Patient 1	241	257444274	33d4c867-a750-4f3c-aa6f-1a2bb6f56303	2023-08-02 13:43:34			submitted_via_web		vR2injQWPngzWtx2z52yAg
Athocastapine	58	Questionnaire on Long Acting Injectable:- Patient 1	241	257444274	33d4c867-a750-4f3c-aa6f-1a2bb6f56303	2023-08-02 13:43:34			submitted_via_web		vR2injQWPngzWtx2z52yAg
Anastrozole Denk	59	Questionnaire on Long Acting Injectable:- Patient 1	248	258493413	261b103b-2271-4a80-84a8-977703bcb59d	2023-08-07 10:05:10			submitted_via_web		vR2injQWPngzWtx2z52yAg
Amlodipine	60	Questionnaire on Long Acting Injectable:- Patient 1	248	258493413	261b103b-2271-4a80-84a8-977703bcb59d	2023-08-07 10:05:10			submitted_via_web		vR2injQWPngzWtx2z52yAg
Sickle cell	61	Questionnaire on Long Acting Injectable:- Patient 1	253	258498330	399a716d-a764-46e4-9a82-3a1d82b55265	2023-08-07 10:25:03			submitted_via_web		vR2injQWPngzWtx2z52yAg
Nifecard XL	62	Questionnaire on Long Acting Injectable:- Patient 1	260	258514133	1eefd048-a62d-4db3-8854-3a11fd92a84a	2023-08-07 11:14:43			submitted_via_web		vR2injQWPngzWtx2z52yAg
Alsma	63	Questionnaire on Long Acting Injectable:- Patient 1	262	258514569	d7e26fa2-7b1f-4638-956d-0c55b56a5228	2023-08-07 11:16:12			submitted_via_web		vR2injQWPngzWtx2z52yAg
Asthma	64	Questionnaire on Long Acting Injectable:- Patient 1	263	258516896	408a178a-3954-4c84-9e17-3bac98fdc4ff	2023-08-07 11:24:00			submitted_via_web		vR2injQWPngzWtx2z52yAg
Nifecard XL	65	Questionnaire on Long Acting Injectable:- Patient 1	264	258517250	c4b6668d-15e0-4f13-8704-c3224b37e174	2023-08-07 11:25:11			submitted_via_web		vR2injQWPngzWtx2z52yAg
Nitrolix	66	Questionnaire on Long Acting Injectable:- Patient 1	265	258522830	eec11cb9-e93b-43b4-807c-481e9704f719	2023-08-07 11:41:52			submitted_via_web		vR2injQWPngzWtx2z52yAg
Amlodipine	67	Questionnaire on Long Acting Injectable:- Patient 1	265	258522830	eec11cb9-e93b-43b4-807c-481e9704f719	2023-08-07 11:41:52			submitted_via_web		vR2injQWPngzWtx2z52yAg
Amlodipine	68	Questionnaire on Long Acting Injectable:- Patient 1	268	260413816	d249b7ac-9414-4443-b5a8-e96bc5d7e120	2023-08-14 13:47:20			submitted_via_web		vR2injQWPngzWtx2z52yAg
Inhaler for Asthma	69	Questionnaire on Long Acting Injectable:- Patient 1	276	263620399	c2330fa3-c2d0-4052-b8cf-eda90f886a9b	2023-08-25 10:15:12			submitted_via_web	akorfzig	vR2injQWPngzWtx2z52yAg
Asthma	70	Questionnaire on Long Acting Injectable:- Patient 1	282	265210252	cc2eab0c-0e25-407c-b697-c12d7cf1cc04	2023-08-31 10:02:20			submitted_via_web		vR2injQWPngzWtx2z52yAg

## Sheet: group_va0la80
Specify other	_index	_parent_table_name	_parent_index	_submission__id	_submission__uuid	_submission__submission_time	_submission__validation_status	_submission__notes	_submission__status	_submission__submitted_by	_submission___version__	_submission__tags
Ulcer	1	Questionnaire on Long Acting Injectable:- Patient 1	13	253978055	afaa2556-0f60-4e70-af08-bf45b525447a	2023-07-19 10:10:17			submitted_via_web		vR2injQWPngzWtx2z52yAg
Kidney issues	2	Questionnaire on Long Acting Injectable:- Patient 1	53	254551062	dc64e7c2-e9fe-44d5-8e8c-fa76704da18a	2023-07-21 10:18:34			submitted_via_web		vR2injQWPngzWtx2z52yAg
Cholesterol	3	Questionnaire on Long Acting Injectable:- Patient 1	99	255172067	e77d3846-3a55-4b24-a736-ea8840b36942	2023-07-24 11:07:14			submitted_via_web		vR2injQWPngzWtx2z52yAg
Asthma	4	Questionnaire on Long Acting Injectable:- Patient 1	178	256289113	c5506ecd-91de-4344-b1d2-b43c4216f495	2023-07-28 11:19:35			submitted_via_web		vR2injQWPngzWtx2z52yAg
Cholestrol	5	Questionnaire on Long Acting Injectable:- Patient 1	178	256289113	c5506ecd-91de-4344-b1d2-b43c4216f495	2023-07-28 11:19:35			submitted_via_web		vR2injQWPngzWtx2z52yAg
Postrate	6	Questionnaire on Long Acting Injectable:- Patient 1	180	256291008	a844ab66-f62b-40be-afd6-ba47e0954b8e	2023-07-28 11:28:31			submitted_via_web		vR2injQWPngzWtx2z52yAg
Ulcer	7	Questionnaire on Long Acting Injectable:- Patient 1	191	256310997	3a4ca426-42e5-483d-9a2a-238d80d53f2f	2023-07-28 12:46:06			submitted_via_web		vR2injQWPngzWtx2z52yAg
Breast pain	8	Questionnaire on Long Acting Injectable:- Patient 1	248	258493413	261b103b-2271-4a80-84a8-977703bcb59d	2023-08-07 10:05:10			submitted_via_web		vR2injQWPngzWtx2z52yAg
Cholesterol	9	Questionnaire on Long Acting Injectable:- Patient 1	266	258522837	c7fa3cb2-e046-442f-8bca-f63346fd98e7	2023-08-07 11:41:53			submitted_via_web		vR2injQWPngzWtx2z52yAg
Asthma	10	Questionnaire on Long Acting Injectable:- Patient 1	276	263620399	c2330fa3-c2d0-4052-b8cf-eda90f886a9b	2023-08-25 10:15:12			submitted_via_web	akorfzig	vR2injQWPngzWtx2z52yAg
